# Supplementary material for: Relation path feature embedding based convolutional neural network method for drug discovery
Source: BMC Med Inform Decis Mak. 2019 Apr 9;19(Suppl 2):59. doi: 10.1186/s12911-019-0764-5 (PMC6454669; doi:10.1186/s12911-019-0764-5)
Supplement: Supplementary file 1 — The 1714 drug-target-disease cases which are extracted from Therapeutic Target Database(TTD) as true cases for constructing training data. (TXT 87 kb) [file 12911_2019_764_MOESM1_ESM.txt]

1 metformin acc2 diabetes_mellitus,_non-insulin-dependent
2 pt dipeptidyl_peptidase_iv diabetes,_autoimmune
3 insulin,_glulisine,_human insulin_receptor diabetes
4 insulin insulin diabetes
5 patient_discharge insulin_receptor diabetes_mellitus,_non-insulin-dependent
6 saralasin at2 hypertensive_disease
7 vssp epidermal_growth_factor_receptor malignant_neoplasms
8 pki166 epidermal_growth_factor_receptor esophageal_carcinoma
9 erlotinib epidermal_growth_factor_receptor malignant_tumor_of_colon
10 erlotinib epidermal_growth_factor_receptor glioma
11 erlotinib vascular_endothelial_growth_factor_a malignant_neoplasm_of_breast
12 erlotinib epidermal_growth_factor_receptor pancreatic_carcinoma
13 lapatinib c-erbb-2 malignant_neoplasm_of_breast
14 gefitinib epidermal_growth_factor_receptor malignant_neoplasms
15 gefitinib epidermal_growth_factor_receptor malignant_neoplasm_of_urinary_bladder
16 gefitinib epidermal_growth_factor_receptor ovarian_carcinoma
17 gefitinib epidermal_growth_factor_receptor malignant_neoplasm_of_prostate
18 gefitinib epidermal_growth_factor_receptor malignant_neoplasm_of_breast
19 indium-111 epidermal_growth_factor_receptor solid_tumor
20 panitumumab epidermal_growth_factor_receptor locally_advanced_malignant_neoplasm
21 mr1-1 epidermal_growth_factor_receptor malignant_neoplasm_of_brain
22 vatalanib flt1 solid_tumor
23 bone_marrow flt3 chronic_pain
24 emd_55900 epidermal_growth_factor_receptor glioma
25 bms-599626 c-erbb-2 solid_tumor
26 calcipotriene vitamin_d_receptor psoriasis
27 calcifediol vitamin_d_receptor vitamin_d_deficiency
28 vitamin_d2 vitamin_d_receptor hypoparathyroidism
29 seocalcitol vitamin_d_receptor rickets
30 doxercalciferol vitamin_d_receptor kidney_failure,_chronic
31 doxercalciferol vitamin_d_receptor kidney_transplantation
32 dihydrotachysterol vitamin_d_receptor hypoparathyroidism
33 cholecalciferol vitamin_d_receptor vitamin_d_deficiency
34 paricalcitol vitamin_d_receptor hyperparathyroidism
35 t_cell_therapy glutamate_carboxypeptidase_ii malignant_neoplasms
36 trastuzumab c-erbb-2 asthma
37 trastuzumab vascular_endothelial_growth_factor_a malignant_neoplasm_of_breast
38 muscle c-erbb-2 malignant_neoplasm_of_breast
39 pertuzumab c-erbb-2 malignant_neoplasm_of_breast
40 muscle c-erbb-2 malignant_neoplasm_of_stomach
41 masoprocol c-erbb-2 malignant_neoplasm_of_prostate
42 pol_genes cxcr-4 hiv_infections
43 bone_marrow cxcr-4 leukemia,_myelocytic,_acute
44 estrone estrogen_receptor menopausal_syndrome
45 raloxifene estrogen_receptor osteoporosis
46 estrogens,_synthetic estrogen_receptor vaginal_diseases
47 trimegestone estrogen_receptor hormone_replacement_therapy
48 selective_estrogen_receptor_modulators estrogen_receptor osteoporosis
49 quinestrol estrogen_receptor malignant_neoplasm_of_breast
50 quinestrol estrogen_receptor malignant_neoplasm_of_prostate
51 quinestrol estrogen_receptor female_infertility
52 arzoxifene estrogen_receptor_beta malignant_neoplasm_of_breast
53 tamoxifen estrogen_receptor malignant_neoplasm_of_breast
54 estradiol_valerate estrogen_receptor hormone_replacement_therapy
55 chf_4227 estrogen_receptor osteoporosis
56 estradiol steryl-sulfatase malignant_neoplasm_of_breast
57 danazol estrogen_receptor malignant_neoplasm_of_breast
58 danazol estrogen_receptor menorrhagia
59 lasofoxifene estrogen_receptor osteoporosis
60 promestriene estrogen_receptor acne_vulgaris
61 clomiphene estrogen_receptor female_infertility
62 selective_estrogen_receptor_modulators estrogen_receptor malignant_neoplasms
63 mestranol estrogen_receptor contraceptives,_oral
64 fulvestrant estrogen_receptor malignant_neoplasm_of_breast
65 fosfestrol estrogen_receptor malignant_neoplasms
66 icaritin estrogen_receptor malignant_neoplasm_of_breast
67 estetrol estrogen_receptor diabetes,_autoimmune
68 gestrinone estrogen_receptor malignant_neoplasm_of_breast
69 estrogens estrogen_receptor_beta menopausal_symptom
70 bithionol mcl1 trematode_infections
71 estrogens,_esterified_(usp) estrogen_receptor malignant_neoplasm_of_breast
72 era-923 estrogen_receptor malignant_neoplasm_of_breast
73 estradiol_acetate estrogen_receptor hormone_replacement_therapy
74 nomegestrol_acetate estrogen_receptor malignant_neoplasm_of_breast
75 cyclofenil estrogen_receptor infertility
76 diethylstilbestrol estrogen_receptor malignant_neoplasms
77 estriol estrogen_receptor hormone_deficiency
78 mitotane estrogen_receptor adrenocortical_carcinoma
79 dpc_423 coagulation_factor_xa thrombosis
80 lmw_heparin coagulation_factor_xa coagulation_procedure
81 idraparinux coagulation_factor_xa thrombosis
82 otamixaban coagulation_factor_xa angina_pectoris
83 octopamine coagulation_factor_xa thromboembolism
84 nadroparin coagulation_factor_xa coagulation_procedure
85 jtv-803 coagulation_factor_xa thrombosis
86 fondaparinux_sodium coagulation_factor_xa venous_thrombosis
87 factor_ix coagulation_factor_xa hemophilia_b
88 gas_chromatography coagulation_factor_xa thrombosis
89 hypoxanthine_phosphoribosyltransferase coagulation_factor_xa hemorrhage
90 moclobemide mao-a depressive_disorder
91 bifemelane mao-a alzheimer's_disease
92 befloxatone mao-a major_depressive_disorder
93 clorgyline mao-a parkinson_disease
94 clorgyline mao-a major_depressive_disorder
95 ladostigil mao-b alzheimer's_disease
96 piperine mao-b vitiligo
97 isocarboxazid mao-a depressive_disorder
98 brofaromine mao-a anxiety_disorders
99 phenylalanine capsaicin_receptor pain
100 aspartate capsaicin_receptor neuropathic_pain
101 capsaicin capsaicin_receptor neuropathic_pain
102 magnesium_measurement ret malignant_neoplasms
103 sorafenib c-kit melanoma
104 sorafenib c-kit dysmyelopoietic_syndromes
105 sorafenib c-kit leukemia,_myelocytic,_acute
106 sorafenib c-kit malignant_neoplasm_of_breast
107 sorafenib c-kit pancreatic_carcinoma
108 aminosalicylic_acid cox-1 inflammatory_bowel_diseases
109 fenbufen cox-1 arthritis
110 curcumin p-glycoprotein malignant_neoplasms
111 flufenamic_acid 3alpha-hsd dysmenorrhea
112 naproxen cox-1 degenerative_polyarthritis
113 naproxen cox-1 rheumatoid_arthritis
114 naproxen cox-1 pain
115 sb_202190 mitogen-activated_protein_kinase_14 pain
116 docosahexaenoic_acids cox-1 alzheimer's_disease
117 pseudoephedrine dopamine_d2_receptor nasal_congestion
118 pimozide dopamine_d2_receptor schizophrenia
119 risperidone dopamine_d2_receptor schizophrenia
120 phentolamine dopamine_d2_receptor skin_necrosis
121 remoxipride dopamine_d2_receptor schizophrenia
122 bevantolol dopamine_d2_receptor hypertensive_disease
123 bevantolol dopamine_d2_receptor angina_pectoris
124 chlorpromazine dopamine_d2_receptor schizophrenia
125 perphenazine dopamine_d2_receptor schizophrenia
126 perphenazine dopamine_d2_receptor bipolar_disorder
127 tiapride dopamine_d2_receptor alcohol_use_disorder
128 droperidol dopamine_d2_receptor nausea
129 droperidol dopamine_d2_receptor vomiting
130 amisulpride dopamine_d2_receptor schizophrenia
131 sulpiride dopamine_d2_receptor schizophrenia
132 mesoridazine dopamine_d2_receptor schizophrenia
133 cabergoline dopamine_d2_receptor hyperprolactinemia
134 metaraminol dopamine_d2_receptor hypotension
135 pergolide dopamine_d1_receptor parkinson_disease
136 pd_158771 drd3 schizophrenia
137 nomifensine dopamine_d2_receptor malignant_neoplasm_of_breast
138 bromocriptine dopamine_d2_receptor parkinson_disease
139 perazine dopamine_d2_receptor psychotic_disorders
140 sumanirole dopamine_d2_receptor parkinson_disease
141 raclopride dopamine_d2_receptor psychotic_disorders
142 levodopa dopamine_d2_receptor parkinson_disease
143 metoclopramide dopamine_d2_receptor nausea
144 metoclopramide dopamine_d2_receptor vomiting
145 methotrimeprazine dopamine_d2_receptor psychotic_disorders
146 molindone dopamine_d2_receptor schizophrenia
147 domperidone dopamine_d2_receptor gastrointestinal_problem
148 chlorprothixene dopamine_d2_receptor psychotic_disorders
149 prochlorperazine dopamine_d2_receptor nausea
150 prochlorperazine dopamine_d2_receptor vomiting
151 ergonovine dopamine_d2_receptor postpartum_hemorrhage
152 sibenadet adrb2 chronic_obstructive_airway_disease
153 amphiregulin dopamine_d2_receptor parkinson_disease
154 haloperidol dopamine_d2_receptor schizophrenia
155 thiothixene dopamine_d2_receptor schizophrenia
156 progressive_disease drd3 schizophrenia
157 aripiprazole dopamine_d2_receptor schizophrenia
158 apomorphine dopamine_d1_receptor parkinson_disease
159 quetiapine dopamine_d2_receptor schizophrenia
160 zuclopenthixol dopamine_d2_receptor schizophrenia
161 nemonapride dopamine_d2_receptor schizophrenia
162 entacapone catechol-o-methyltransferase parkinson_disease
163 ephedrine dopamine_d2_receptor asthma
164 ephedrine dopamine_d2_receptor bronchitis
165 werner_syndrome dopamine_d2_receptor schizophrenia
166 naphazoline dopamine_d2_receptor hyperemia
167 naphazoline dopamine_d2_receptor pruritus
168 flupenthixol dopamine_d2_receptor schizophrenia
169 sertindole dopamine_d2_receptor schizophrenia
170 xp dopamine_d2_receptor parkinson_disease
171 denopamine dopamine_d2_receptor cardiotonic_agents
172 ziprasidone dopamine_d2_receptor schizophrenia
173 ropinirole drd3 parkinson_disease
174 dihydroergotoxine ampa_receptor alzheimer's_disease
175 dopamine dopamine_d2_receptor hypotension
176 dopamine dopamine_d2_receptor parkinson_disease
177 epoprostenol catechol-o-methyltransferase schizophrenia
178 thioridazine dopamine_d2_receptor schizophrenia
179 fluspirilene dopamine_d2_receptor schizophrenia
180 loxapine dopamine_d2_receptor schizophrenia
181 dihydroergotamine 5-ht1b_receptor migraine_disorders
182 olanzapine dopamine_d2_receptor schizophrenia
183 dopexamine dopamine_d2_receptor heart_failure
184 quinagolide dopamine_d2_receptor hyperprolactinemia
185 phenoxybenzamine dopamine_d2_receptor benign_prostatic_hypertrophy
186 lisuride dopamine_d2_receptor fibrosis
187 lisuride histamine_h1_receptor parkinson_disease
188 thiethylperazine dopamine_d2_receptor nausea
189 thiethylperazine dopamine_d2_receptor vomiting
190 capecitabine thymidylate_synthase malignant_neoplasm_of_breast
191 raltitrexed thymidylate_synthase malignant_tumor_of_colon
192 nb1011 thymidylate_synthase malignant_neoplasm_of_breast
193 fluorouracil dpd malignant_neoplasms
194 trifluridine thymidylate_synthase virus_diseases
195 nolatrexed thymidylate_synthase solid_tumor
196 flucytosine thymidylate_synthase endocarditis
197 isoflurophate thymidylate_synthase solid_tumor
198 floxuridine thymidylate_synthase malignant_neoplasms
199 pemetrexed thymidylate_synthase malignant_pleural_mesothelioma
200 uft thymidylate_synthase solid_tumor
201 bone_marrow beta3-ar diabetes_mellitus,_non-insulin-dependent
202 cl_316243 ucp3 obesity
203 bambuterol adrb2 asthma
204 bopindolol beta3-ar hypertensive_disease
205 r-1 calcium_channel irritable_bowel_syndrome
206 gallium_maltolate rr2 hiv_infections
207 hydroxyurea rr2 myeloid_leukemia,_chronic
208 androgen_antagonists androgen_receptor endocrine_system_diseases
209 dehydroepiandrosterone androgen_receptor cardiovascular_diseases
210 intradermal_route_of_drug_administration androgen_receptor malignant_neoplasm_of_prostate
211 cyproterone androgen_receptor malignant_neoplasm_of_prostate
212 testosterone androgen_receptor hormone_deficiency
213 testosterone androgen_receptor osteoporosis
214 dromostanolone androgen_receptor female_breast_carcinoma
215 hydroxyflutamide androgen_receptor malignant_neoplasm_of_prostate
216 fluoxymesterone androgen_receptor testicular_hypogonadism
217 fluoxymesterone androgen_receptor malignant_neoplasm_of_breast
218 nilutamide androgen_receptor malignant_neoplasm_of_prostate
219 nitrofen androgen_receptor malignant_neoplasm_of_prostate
220 oxandrolone androgen_receptor hepatitis,_alcoholic
221 bicalutamide androgen_receptor advanced_cancer
222 flutamide androgen_receptor malignant_neoplasm_of_prostate
223 ng-nitroarginine_methyl_ester cnos hypertensive_disease
224 visual_analog_scale cnos brain_injuries
225 bone_marrow b-raf malignant_neoplasms
226 p-1 trypsin dermatitis,_atopic
227 triptolide nfkb2 diabetes,_autoimmune
228 trazodone 5ht_transporter depressive_disorder
229 anpirtoline 5-ht1b_receptor pain
230 way_100635 5-hydroxytryptamine_1a_receptor eating_disorders
231 eptapirone 5-hydroxytryptamine_1a_receptor anxiety_disorders
232 buspirone 5-hydroxytryptamine_1a_receptor anxiety_disorders
233 vilazodone 5ht_transporter major_depressive_disorder
234 wortmannin pi_3-kinase hematologic_neoplasms
235 medermycin pkb hematologic_neoplasms
236 dolasetron 5-ht3a nausea
237 palonosetron 5-ht3a nausea
238 alosetron 5-ht3a irritable_bowel_syndrome
239 tropisetron 5-ht3a fibromyalgia
240 cilansetron 5-ht3a irritable_bowel_syndrome
241 piroxicam cox-1 pain
242 suprofen cox-1 dysmenorrhea
243 balsalazide cox-1 inflammatory_bowel_diseases
244 mesalamine cox-1 ulcerative_colitis
245 bromfenac cox-1 inflammatory_disorder
246 salsalate cox-1 degenerative_polyarthritis
247 lerafaon c-raf solid_tumor
248 pioglitazone peroxisome_proliferator_activated_receptor_gamma diabetes
249 troglitazone peroxisome_proliferator_activated_receptor_gamma diabetes
250 2,4-thiazolidinedione peroxisome_proliferator_activated_receptor_gamma alzheimer's_disease
251 darglitazone peroxisome_proliferator_activated_receptor_gamma diabetes
252 methylphenidate da_transporter attention_deficit_hyperactivity_disorder
253 methylphenidate da_transporter traumatic_brain_injury
254 respiratory_tract_infections da_transporter cocaine_addiction
255 modafinil da_transporter narcolepsy
256 vanoxerine da_transporter cocaine_addiction
257 dp-b99 mmp-9 cerebrovascular_accident
258 methotrexate dhfr malignant_neoplasms
259 neovastat mmp-12 renal_cell_carcinoma
260 atorvastatin 3-hydroxy-3-methylglutaryl-coenzyme_a_reductase cardiovascular_diseases
261 atorvastatin 3-hydroxy-3-methylglutaryl-coenzyme_a_reductase hyperlipidemia
262 atorvastatin 3-hydroxy-3-methylglutaryl-coenzyme_a_reductase dyslipidemias
263 pravastatin 3-hydroxy-3-methylglutaryl-coenzyme_a_reductase hypercholesterolemia
264 cerivastatin 3-hydroxy-3-methylglutaryl-coenzyme_a_reductase hyperlipidemia
265 tocotrienols 3-hydroxy-3-methylglutaryl-coenzyme_a_reductase hyperlipidemia
266 lovastatin 3-hydroxy-3-methylglutaryl-coenzyme_a_reductase hypercholesterolemia
267 fluvastatin 3-hydroxy-3-methylglutaryl-coenzyme_a_reductase hypercholesterolemia
268 xzk 3-hydroxy-3-methylglutaryl-coenzyme_a_reductase hyperlipidemia
269 hydroxymethylglutaryl-coa_reductase_inhibitors 3-hydroxy-3-methylglutaryl-coenzyme_a_reductase multiple_myeloma
270 simvastatin 3-hydroxy-3-methylglutaryl-coenzyme_a_reductase hypercholesterolemia
271 rosuvastatin 3-hydroxy-3-methylglutaryl-coenzyme_a_reductase hypercholesterolemia
272 nalbuphine kor pain
273 morphine-6-glucuronide mor-1 pain
274 oxymorphone opioid_receptor pain
275 activities_of_daily_living mor-1 constipation
276 buprenorphine mor-1 pain
277 alvimopan mor-1 pain
278 fentanyl mor-1 absence_of_pain_sensation
279 diphenoxylate mor-1 diarrhea
280 sameridine mor-1 pain
281 remifentanil mor-1 general_anesthesia
282 nociceptin nociceptin_receptor headache
283 morphine mor-1 chronic_pain
284 hydrocodone mor-1 pain
285 gnti kor obesity
286 severe_acute_respiratory_syndrome fgfr-1 peripheral_arterial_occlusive_disease
287 bone_marrow insulin-like_growth_factor_i_receptor solid_tumor
288 fludarabine_phosphate fgfr-1 malignant_neoplasm_of_endometrium
289 atenolol adrb1 hypertensive_disease
290 alprenolol adrb1 hypertensive_disease
291 carteolol adrb1 glaucoma
292 bucindolol adrb2 hypertensive_disease
293 betaxolol adrb1 hypertensive_disease
294 propranolol adrb1 migraine_disorders
295 epinephrine adrb1 hypersensitivity
296 epinephrine adrb1 septicemia
297 nadolol adrb1 hypertensive_disease
298 timolol adrb1 hypertensive_disease
299 norepinephrine adrb1 septic_shock
300 levobetaxolol adrb1 ocular_hypertension
301 pindolol adrb1 hypertensive_disease
302 acebutolol adrb1 hypertensive_disease
303 metoprolol adrb1 angina_pectoris
304 metoprolol adrb1 hypertensive_disease
305 l-796568 adrb2 obesity
306 dobutamine adrb1 heart_failure
307 dobutamine adrb1 shock,_cardiogenic
308 bisoprolol adrb1 hypertensive_disease
309 practolol adrb1 cardiac_arrhythmia
310 metipranolol adrb1 glaucoma,_open-angle
311 metipranolol adrb1 ocular_hypertension
312 penbutolol adrb1 hypertensive_disease
313 penbutolol adrb1 angina_pectoris
314 oxprenolol adrb1 angina_pectoris
315 oxprenolol adrb1 hypertensive_disease
316 nebivolol adrb1 hypertensive_disease
317 fluocinolone_acetonide glucocorticoid_receptor inflammatory_disorder
318 mometasone glucocorticoid_receptor cutaneous_hypersensitivity
319 professional_organization_or_group glucocorticoid_receptor depressive_disorder
320 latex_fixation_tests glucocorticoid_receptor eczema
321 methylprednisolone_acetate glucocorticoid_receptor malignant_neoplasms
322 methylprednisolone_acetate glucocorticoid_receptor spinal_cord_injuries
323 deflazacort glucocorticoid_receptor muscular_dystrophy,_duchenne
324 betamethasone glucocorticoid_receptor inflammatory_disorder
325 prednisolone steroid_hormone_receptor malignant_neoplasms
326 meprednisone glucocorticoid_receptor chronic_obstructive_airway_disease
327 prednisone glucocorticoid_receptor inflammatory_disorder
328 hydrocortisone glucocorticoid_receptor inflammatory_disorder
329 dexamethasone_sodium_phosphate glucocorticoid_receptor ataxia_telangiectasia
330 ncx-1015 glucocorticoid_receptor rheumatoid_arthritis
331 budesonide glucocorticoid_receptor asthma
332 mifepristone glucocorticoid_receptor pituitary-dependent_cushing's_disease
333 ralfinamide sodium_channel neuropathic_pain
334 lomerizine hh1 migraine_disorders
335 thallium bii reperfusion_injury
336 bone_marrow alpha7_nachr mental_disorders
337 pnu-282987 alpha7_nachr schizophrenia
338 phytohemagglutinins alpha7_nachr cognition_disorders
339 avl alpha7_nachr cognition_disorders
340 member alpha7_nachr schizophrenia
341 gyki_52466 ampa_receptor alzheimer's_disease
342 oblimersen bcl-2 multiple_myeloma
343 apogossypol bcl-2 malignant_neoplasms
344 gossypol bcl-2 malignant_neoplasm_of_prostate
345 serotonin_antagonists 5-ht6_receptor obesity
346 serotonin_antagonists 5-ht6_receptor cognition_disorders
347 intestines,_small 5-ht6_receptor alzheimer's_disease
348 intestines,_small 5-ht6_receptor dementia
349 s-adenosylmethionine 5-ht6_receptor alzheimer's_disease
350 dextromethorphan nmda_receptor pain
351 bone_marrow ccr-2 diabetic_nephropathy
352 pro_140 ccr-5 hiv_infections
353 nf2_gene ccr-5 hiv_infections
354 cladribine adenosine_deaminase hairy_cell_leukemia
355 fludarabine adenosine_deaminase hematologic_neoplasms
356 pentostatin adenosine_deaminase hairy_cell_leukemia
357 aspartate cd49d ulcerative_colitis
358 percutaneous_neuromodulation_therapy erbb2 malignant_neoplasms
359 caffeine adenosine_a2a_receptor fatigue
360 caffeine adenosine_a2a_receptor hypotension,_orthostatic
361 fk_838 adenosine_a1_receptor hypertensive_disease
362 peoniflorin adenosine_a1_receptor parkinson_disease
363 hydrogen_peroxide ptpn1 infection
364 ptpn1_gene ptpn1 diabetes_mellitus,_non-insulin-dependent
365 antifibrinolytic_agents plasminogen hemorrhage
366 streptokinase plasminogen pulmonary_embolism
367 alteplase plasminogen pulmonary_embolism
368 tenecteplase plasminogen myocardial_infarction
369 anistreplase plasminogen myocardial_infarction
370 xp plasminogen menorrhagia
371 textilinin plasminogen hemorrhage
372 reteplase plasminogen myocardial_infarction
373 salivary_plasminogen_activator_alpha_1,_desmodus_rotundus plasminogen ischemic_stroke
374 vasoactive_intestinal_peptide vpac-1 chronic_obstructive_airway_disease
375 nickel toll-like_receptor_4 diabetes,_autoimmune
376 mepolizumab interleukin-5 asthma
377 mepolizumab interleukin-5 eosinophilic_esophagitis
378 mepolizumab interleukin-5 hypereosinophilia
379 mepolizumab interleukin-5 severe_asthma
380 mepolizumab interleukin-5 nasal_polyps
381 dexefaroxan nicotinic_acetylcholine_receptor parkinson_disease
382 dexefaroxan nicotinic_acetylcholine_receptor schizophrenia
383 binodenoson adenosine_a2a_receptor hypertensive_disease
384 orlistat cb1 obesity
385 bone_marrow cb1 obesity
386 rimonabant cb1 obesity
387 nabilone cb2 sleeplessness
388 tumor_necrosis_factor-beta cb2 pain
389 sr_141716a cb1 obesity
390 marinol cb1 anorexia
391 sodium_butyrate histone_deacetylase_1 leukemia,_myelocytic,_acute
392 prinomastat matrilysin malignant_neoplasm_of_brain
393 prinomastat matrilysin malignant_neoplasm_of_lung
394 prinomastat matrilysin malignant_neoplasm_of_prostate
395 bms-275291 matrilysin kaposi_sarcoma
396 marimastat matrilysin pancreatic_carcinoma
397 marimastat matrilysin malignant_neoplasm_of_lung
398 phytohemagglutinins mitogen-activated_protein_kinase_14 diabetic_retinopathy
399 progressive_disease cav sleeplessness
400 methsuximide cav epilepsy
401 penfluridol cav schizophrenia
402 ethosuximide cav epilepsy
403 verapamil cav hypertensive_disease
404 trimethadione cav pancreatic_carcinoma
405 metyrosine tyrosine_3-monooxygenase pheochromocytoma
406 aspartate 3alpha-hsd malignant_neoplasm_of_prostate
407 intestines,_small cxcr-2 asthma
408 intestines,_small cxcr-2 chronic_obstructive_airway_disease
409 clotrimazole cxcr-2 mycoses
410 intestines,_small cxcr-2 cystic_fibrosis
411 levalbuterol adrb2 asthma
412 formoterol adrb2 asthma
413 fenoterol adrb2 asthma
414 isoproterenol adrb2 bradycardia
415 isoproterenol adrb2 heart_block
416 albuterol adrb2 acute_asthma
417 salmeterol adrb2 chronic_obstructive_airway_disease
418 terbutaline adrb2 asthma
419 clenbuterol adrb2 chronic_disease
420 orciprenaline adrb2 asthma
421 procaterol adrb2 asthma
422 intestines,_small farnesoid_x-activated_receptor diabetes_mellitus,_non-insulin-dependent
423 pregna-4,17-diene-3,16-dione farnesoid_x-activated_receptor degenerative_polyarthritis
424 iron_dextran hemoglobin iron_deficiency_anemia
425 o-raffinose_cross-linked_human_hemoglobin hemoglobin anemia
426 iron hemoglobin iron_deficiency_anemia
427 vitamin_a retinoic_acid_receptor night_blindness
428 fludarabine_phosphate m1_receptor urinary_incontinence
429 allopurinol xanthine_oxidase hyperuricemia
430 oxypurinol xanthine_oxidase heart_failure
431 miltefosine phospholipase_a2 leishmaniasis
432 miltefosine phospholipase_a2 leishmaniasis,_visceral
433 manoalide phospholipase_a2 arthritis
434 abcg2_gene phospholipase_a2 contact_dermatitis
435 sb-435495 phospholipase_a2 arteriosclerosis
436 physostigmine_heptyl acetylcholinesterase cognition_disorders
437 abscess acetylcholinesterase alzheimer's_disease
438 ambenonium acetylcholinesterase myasthenia_gravis
439 demecarium_bromide acetylcholinesterase glaucoma,_open-angle
440 demecarium_bromide acetylcholinesterase anxiety_disorders
441 neostigmine acetylcholinesterase myasthenia_gravis
442 physostigmine acetylcholinesterase xerostomia
443 dlc1_gene acetylcholinesterase parkinson_disease
444 isoflurophate acetylcholinesterase glaucoma
445 tacrine cholinesterase alzheimer's_disease
446 velnacrine acetylcholinesterase cognition_disorders
447 donepezil acetylcholinesterase alzheimer's_disease
448 pyridostigmine acetylcholinesterase myasthenia_gravis
449 t-82 acetylcholinesterase cognition_disorders
450 galantamine acetylcholinesterase alzheimer's_disease
451 methanesulfonyl_fluoride acetylcholinesterase alzheimer's_disease
452 bosentan endothelin_b_receptor pulmonary_arterial_hypertension
453 dydrogesterone progesterone_receptor menstruation_disturbances
454 norethindrone progesterone_receptor malignant_neoplasms
455 medroxyprogesterone progesterone_receptor malignant_neoplasms
456 dihydrexidine dopamine_d1_receptor psychotic_disorders
457 busulfan dopamine_d1_receptor schizophrenia
458 fenoldopam dopamine_d1_receptor hypertensive_disease
459 pentoxifylline tumor_necrosis_factor intermittent_claudication
460 allotrap_1258 tumor_necrosis_factor diarrhea
461 antibiotics tumor_necrosis_factor inflammatory_bowel_diseases
462 cyclophosphamide tumor_necrosis_factor solid_tumor
463 etanercept tnf_receptor pemphigus_vulgaris
464 etanercept tnf_receptor vasculitis
465 etanercept tnf_receptor wegener's_granulomatosis
466 etanercept tnf_receptor sciatica
467 tripterine interleukin-1_beta motor_neuron_disease
468 adalimumab tumor_necrosis_factor rheumatoid_arthritis
469 immunoprecipitation tumor_necrosis_factor neuropathic_pain
470 infliximab tumor_necrosis_factor asthma
471 infliximab tumor_necrosis_factor crohn's_disease
472 infliximab tumor_necrosis_factor ulcerative_colitis
473 infliximab tumor_necrosis_factor rheumatoid_arthritis
474 infliximab tumor_necrosis_factor ankylosing_spondylitis
475 infliximab tumor_necrosis_factor arthritis,_psoriatic
476 infliximab tumor_necrosis_factor dermatomyositis
477 infliximab tumor_necrosis_factor polymyositis
478 infliximab tumor_necrosis_factor graft-vs-host_disease
479 infliximab tumor_necrosis_factor esophagitis
480 lenalidomide tumor_necrosis_factor multiple_myeloma
481 lenalidomide tumor_necrosis_factor anemia
482 urokinase urokinase-type_plasminogen_activator deep_vein_thrombosis
483 urokinase urokinase-type_plasminogen_activator pulmonary_embolism
484 urokinase urokinase-type_plasminogen_activator myocardial_infarction
485 saruplase urokinase-type_plasminogen_activator thromboembolism
486 pifithrin-alpha p53 toxic_effect
487 severe_acute_respiratory_syndrome p53 malignant_neoplasms
488 tp53_gene p53 malignant_neoplasms
489 ad-p53 p53 malignant_neoplasms
490 tars p53 malignant_neoplasms
491 vx680 aurora_kinase_b solid_tumor
492 ganirelix gonadotropin-releasing_hormone_receptor ovulation
493 abarelix gonadotropin-releasing_hormone_receptor advanced_cancer
494 triptorelin gonadotropin-releasing_hormone_receptor malignant_neoplasms
495 leuprolide_acetate gonadotropin-releasing_hormone_receptor malignant_neoplasm_of_prostate
496 acyline gonadotropin-releasing_hormone_receptor malignant_neoplasm_of_prostate
497 gonadorelin gonadotropin-releasing_hormone_receptor female_infertility
498 ag-041r cck-b_receptor ulcerative_colitis
499 yf_476 cck-b_receptor gastric_ulcer
500 caerulein cck-b_receptor malignant_neoplasms
501 ciproxifan 5-ht3_receptor dementia
502 ciproxifan 5-ht3_receptor obesity
503 tepoxalin arachidonate_5-lipoxygenase asthma
504 diethylcarbamazine arachidonate_5-lipoxygenase filarial_elephantiases
505 zileuton arachidonate_5-lipoxygenase asthma
506 saxitoxin metabotropic_glutamate_receptor_5 autistic_disorder
507 vascular_endothelial_growth_factor_c glutamate_carboxypeptidase_ii malignant_neoplasm_of_prostate
508 x-ray_computed_tomography glutamate_carboxypeptidase_ii malignant_neoplasms
509 bone_marrow lpar1 hamman-rich_syndrome
510 severe_acute_respiratory_syndrome lpa3 fibrosis
511 glyburide sur1 diabetes
512 acetohexamide sur1 diabetes
513 gliclazide sur1 diabetes
514 intestines,_small ccr-2 inflammatory_disorder
515 tryptophan indo depressive_disorder
516 paget's_disease cyclin-dependent_kinase_4 malignant_neoplasms
517 rebamipide fmlp_receptor peptic_ulcer
518 fibrates peroxisome_proliferator_activated_receptor_alpha dyslipidemias
519 ciprofibrate peroxisome_proliferator_activated_receptor_alpha atherosclerosis
520 phenoxodiol x-linked_inhibitor_of_apoptosis_protein lymphoma
521 carbetocin oxytocin_receptor postpartum_hemorrhage
522 oxytocin oxytocin_receptor autistic_disorder
523 progressive_disease mao-b cns_disorder
524 mofegiline mao-b cognition_disorders
525 rasagiline mao-b parkinson_disease
526 lazabemide mao-b cognition_disorders
527 height mao-b parkinson_disease
528 phenelzine mao-b depressive_disorder
529 phenelzine mao-b anxiety_disorders
530 selegiline mao-b major_depressive_disorder
531 safinamide mao-b parkinson_disease
532 pf9601n mao-b parkinson_disease
533 trilostane estrogen_receptor_beta pituitary-dependent_cushing's_disease
534 estrogen_receptor_modulators estrogen_receptor_beta inflammatory_disorder
535 genistein estrogen_receptor_beta malignant_neoplasm_of_prostate
536 estrogens,_conjugated_(usp) estrogen_receptor_beta vasomotor_symptom
537 severe_acute_respiratory_syndrome ikk-2 degenerative_polyarthritis
538 azelastine histamine_h1_receptor allergic_conjunctivitis
539 cyproheptadine histamine_h1_receptor rhinitis,_vasomotor
540 cyproheptadine histamine_h1_receptor allergic_conjunctivitis
541 diphenhydramine histamine_h1_receptor meniere's_disease
542 dexbrompheniramine histamine_h1_receptor hay_fever
543 emedastine histamine_h1_receptor allergic_conjunctivitis
544 pheniramine histamine_h1_receptor hay_fever
545 olopatadine histamine_h1_receptor allergic_conjunctivitis
546 loratadine histamine_h1_receptor hypersensitivity
547 doxepin histamine_h1_receptor depressive_disorder
548 phenindamine histamine_h1_receptor common_cold
549 phenindamine histamine_h1_receptor allergies
550 cyclizine histamine_h1_receptor nausea
551 cyclizine histamine_h1_receptor vomiting
552 mepyramine histamine_h1_receptor hypersensitivity
553 levocabastine histamine_h1_receptor allergic_conjunctivitis
554 terfenadine histamine_h1_receptor hypersensitivity
555 ren_1869 histamine_h1_receptor pain
556 oxatomide histamine_h1_receptor hay_fever
557 chlorpheniramine histamine_h1_receptor urticaria
558 epinastine histamine_h1_receptor allergic_conjunctivitis
559 triprolidine histamine_h1_receptor hay_fever
560 pemirolast histamine_h1_receptor allergic_conjunctivitis
561 hydroxyzine histamine_h1_receptor anxiety_disorders
562 promethazine histamine_h1_receptor hypersensitivity
563 promethazine histamine_h1_receptor pruritus
564 promethazine histamine_h1_receptor nausea
565 dimenhydrinate histamine_h1_receptor nausea
566 dimenhydrinate histamine_h1_receptor vomiting
567 doxylamine histamine_h1_receptor anxiety_disorders
568 ketotifen histamine_h1_receptor allergic_conjunctivitis
569 fumaric_acid interferon_gamma pustular_psoriasis
570 fumaric_acid interferon_gamma multiple_sclerosis
571 perhexiline cpt angina_pectoris
572 etomoxir cpt heart_failure
573 sirolimus frap organ_rejection
574 oxytocin,_asp(5)- frap malignant_neoplasms
575 copper_measurement pi_3-kinase malignant_neoplasms
576 everolimus frap advanced_cancer
577 everolimus frap malignant_neoplasm_of_kidney
578 mtor_inhibitor frap malignant_neoplasms
579 tetrahydroisoquinolines melanocortin-4_receptor erectile_dysfunction
580 r-roscovitine cak malignant_neoplasms
581 cdk2_inhibitors cyclin-dependent_kinase_2 malignant_neoplasms
582 recombinant_follicle_stimulating_hormone follicle_stimulating_hormone_receptor female_infertility
583 urofollitropin follicle_stimulating_hormone_receptor female_infertility
584 menotropins follicle_stimulating_hormone_receptor female_infertility
585 suramin follicle_stimulating_hormone_receptor african_trypanosomiasis
586 poly_iclc toll-like_receptor_3 glioblastoma
587 tolvaptan vasopressin_v2_receptor heart_failure
588 argipressin vasopressin_v2_receptor enuresis
589 argipressin vasopressin_v2_receptor polyuria
590 argipressin vasopressin_v2_receptor diabetes_insipidus
591 darbepoetin_alfa erythropoietin_receptor anemia
592 epoetin_alfa erythropoietin_receptor anemia
593 erythropoietin epoetin anemia
594 recombinant_erythropoietin erythropoietin_receptor malignant_neoplasms
595 severe_acute_respiratory_syndrome histamine_h3_receptor sleep_disorders
596 thioperamide histamine_h4_receptor cognition_disorders
597 severe_acute_respiratory_syndrome histamine_h3_receptor alzheimer's_disease
598 bp_2-94 histamine_h3_receptor pain
599 n-(3-chloro-7-indolyl)-1,4-benzenedisulphonamide carbonic_anhydrase_ix lymphoma
600 imatinib platelet-derived_growth_factor_receptor myeloid_leukemia,_chronic
601 imatinib platelet-derived_growth_factor_receptor glioma
602 imatinib platelet-derived_growth_factor_receptor malignant_neoplasm_of_lung
603 imatinib platelet-derived_growth_factor_receptor malignant_neoplasm_of_prostate
604 imatinib platelet-derived_growth_factor_receptor solid_tumor
605 imatinib platelet-derived_growth_factor_receptor myeloid_leukemia
606 core-binding_factor glucose-6-phosphate_dehydrogenase rheumatoid_arthritis
607 dehydroepiandrosterone glucose-6-phosphate_dehydrogenase chronic_obstructive_airway_disease
608 tegaserod 5-ht4 gastroesophageal_reflux_disease
609 cisapride 5-ht4 gastroesophageal_reflux_disease
610 oxycodone opioid_receptor pain
611 sodium_bicarbonate kcnd3 metabolic_acidosis
612 flunarizine kcnd3 migraine_disorders
613 mibefradil kcnd3 ovarian_carcinoma
614 nf2_gene nociceptin_receptor anxiety_disorders
615 carbimazole thyroid_peroxidase hyperthyroidism
616 methimazole thyroid_peroxidase hyperthyroidism
617 abatacept bb1 rheumatoid_arthritis
618 lobeline vat substance_dependence
619 tetrabenazine vat huntington_disease
620 reserpine vat hypertensive_disease
621 jb insulin-like_growth_factor_i_receptor multiple_myeloma
622 ouabain atp1a1 atrial_fibrillation
623 ouabain atp1a1 heart_failure
624 klk3_gene hepatocyte_growth_factor_receptor malignant_neoplasms
625 enzastaurin pkc-beta malignant_neoplasm_of_brain
626 enzastaurin pkc-beta central_nervous_system_neoplasms
627 enzastaurin pkc-beta glioblastoma
628 halofantrine calmodulin malaria
629 trifluoperazine calmodulin schizophrenia
630 aprindine calmodulin cardiac_arrhythmia
631 3,4-methylenedioxyamphetamine cb2 neuropathic_pain
632 prostate cb2 neuropathic_pain
633 nf2_gene thrombin_receptor atherosclerosis
634 nf2_gene thrombin_receptor thrombosis
635 exenatide glucagon-like_peptide_1_receptor diabetes_mellitus,_non-insulin-dependent
636 liraglutide glucagon-like_peptide_1_receptor obesity
637 liraglutide glucagon-like_peptide_1_receptor diabetes_mellitus,_non-insulin-dependent
638 glucagon-like_peptide_1 glucagon-like_peptide_1_receptor diabetes
639 severe_acute_respiratory_syndrome icam-1 allergic_conjunctivitis
640 deramciclane 5-ht2c_receptor anxiety_disorders
641 dup_734 sigmar1 psychotic_disorders
642 ranitidine histamine_h2_receptor peptic_ulcer
643 famotidine histamine_h2_receptor peptic_ulcer
644 arecoline m1_receptor parkinson_disease
645 dicyclomine m1_receptor irritable_bowel_syndrome
646 trihexyphenidyl m1_receptor parkinson_disease
647 trihexyphenidyl m1_receptor dystonia
648 biperiden m1_receptor parkinsonian_disorders
649 telenzepine m1_receptor chronic_obstructive_airway_disease
650 benztropine m1_receptor parkinson_disease
651 pirenzepine m1_receptor peptic_ulcer
652 duloxetine net depressive_disorder
653 diethylpropion net migraine_disorders
654 fluvoxamine 5ht_transporter depressive_disorder
655 bicifadine net chronic_low_back_pain
656 bicifadine net neuropathic_pain
657 argipressin 5ht_transporter malignant_neoplasms
658 nortriptyline 5ht_transporter depressive_disorder
659 tianeptine 5ht_transporter major_depressive_disorder
660 paroxetine 5ht_transporter depressive_disorder
661 sibutramine net obesity
662 escitalopram 5ht_transporter major_depressive_disorder
663 diethylpropion net obesity
664 sertraline 5ht_transporter depressive_disorder
665 venlafaxine net depressive_disorder
666 fluoxetine 5ht_transporter depressive_disorder
667 ultracet net pain
668 citalopram 5ht_transporter depressive_disorder
669 amitriptyline nmda_receptor depressive_disorder
670 amitriptyline net chronic_pain
671 argipressin sigmar1 pain
672 clomipramine 5ht_transporter depressive_disorder
673 topotecan top1mt ovarian_carcinoma
674 ly-367385 mglur1 nervous_system_disorder
675 fidarestat aldose_reductase diabetes
676 sorbinil aldose_reductase diabetic_cataract
677 epalrestat aldose_reductase diabetic_neuropathies
678 lidorestat aldose_reductase diabetic_complications
679 zopolrestat aldose_reductase diabetic_complications
680 zenarestat aldose_reductase diabetic_neuropathies
681 tolrestat aldose_reductase diabetic_cataract
682 sulindac aldose_reductase rheumatoid_arthritis
683 clozapine dopamine_d4_receptor schizophrenia
684 aspartate jak1 psoriasis
685 tubacin histone_deacetylase_6 multiple_myeloma
686 trimipramine net major_depressive_disorder
687 protriptyline net depressive_disorder
688 protriptyline net bipolar_disorder
689 desipramine net depressive_disorder
690 desipramine net attention_deficit_hyperactivity_disorder
691 medium_chain_triglycerides net fatigue
692 maprotiline net major_depressive_disorder
693 atomoxetine net attention_deficit_hyperactivity_disorder
694 imipramine net depressive_disorder
695 imipramine net anxiety_disorders
696 amoxapine net major_depressive_disorder
697 milnacipran net depressive_disorder
698 mazindol net obesity
699 reboxetine net depressive_disorder
700 phentermine carbonic_anhydrase obesity
701 vesnarinone pde3a heart_failure
702 t-2 erg1 malaria
703 bone_marrow hk2 atrial_fibrillation
704 dronedarone hk2 angina_pectoris
705 dronedarone hk2 atrial_fibrillation
706 bone_marrow ccr-1 rheumatoid_arthritis
707 sphingosine_1-phosphate s1p1 acne_vulgaris
708 bone_marrow s1p1 immune_system_diseases
709 mullerian_duct_inhibiting_substance nod2 diabetes,_autoimmune
710 imo toll-like_receptor_9 asthma
711 imo toll-like_receptor_9 hypersensitivity
712 imo toll-like_receptor_9 hcv_infection
713 severe_acute_respiratory_syndrome toll-like_receptor_9 asthma
714 imo toll-like_receptor_9 renal_cell_carcinoma
715 imo toll-like_receptor_9 solid_tumor
716 axokine acc2 obesity
717 tadalafil phosphodiesterase_5 erectile_dysfunction
718 sildenafil phosphodiesterase_5 erectile_dysfunction
719 vardenafil phosphodiesterase_5 erectile_dysfunction
720 dipyridamole phosphodiesterase_5 hypertensive_disease
721 fracture ntrk1 pain
722 angiogenin adprt malignant_neoplasms
723 nicaraven adprt cerebrovascular_disorders
724 prostate il-4r asthma
725 severe_acute_respiratory_syndrome il-4r pulmonary_fibrosis
726 left inos coronary_arteriosclerosis
727 ar_gene inos inflammatory_disorder
728 ar_gene inos pain
729 ono_1714 inos septic_shock
730 sb_277011 drd3 schizophrenia
731 filgrastim macrophage_colony-stimulating_factor_receptor neutropenia
732 granulocyte_colony-stimulating_factor macrophage_colony-stimulating_factor_receptor leukemia
733 ly_294002 pi_3-kinase malignant_neoplasms
734 px-866 pi_3-kinase malignant_neoplasms
735 perifosine pi_3-kinase solid_tumor
736 principal_investigator pi_3-kinase hematologic_neoplasms
737 cinacalcet casr cardiovascular_diseases
738 cinacalcet casr kidney_diseases
739 cinacalcet casr hyperparathyroidism
740 activating_transcription_factors casr osteoporosis
741 nps2143 casr osteoporosis
742 calcium casr osteoporosis
743 fibroblast_growth_factor_receptor_4 fgfr4 obesity
744 antibodies,_antinuclear abpp alzheimer's_disease
745 antibodies,_anti-idiotypic abpp alzheimer's_disease
746 tramiprosate abpp alzheimer's_disease
747 microscopes,_electron,_scanning abpp nervous_system_disorder
748 bans abpp alzheimer's_disease
749 nickel abpp alzheimer's_disease
750 uridine platelet-activating_factor_receptor hypersensitivity
751 telomestatin telomerase_reverse_transcriptase multiple_myeloma
752 grn163 telomerase_reverse_transcriptase multiple_myeloma
753 dendritic_cell_vaccine telomerase_reverse_transcriptase malignant_neoplasm_of_prostate
754 dendritic_cell_vaccine telomerase_reverse_transcriptase ovarian_carcinoma
755 intestines,_small 5-ht2c_receptor anxiety_disorders
756 tramadol 5-ht2c_receptor pain
757 mirtazapine 5-ht2c_receptor depressive_disorder
758 puerarin 5-ht2c_receptor alcohol_use_disorder
759 methysergide 5-ht2c_receptor migraine_disorders
760 mecoprop 5-ht2c_receptor mood_disorders
761 nefazodone 5-ht2c_receptor depressive_disorder
762 nefazodone 5-ht2c_receptor major_depressive_disorder
763 moexipril angiotensin-converting_enzyme hypertensive_disease
764 enalapril angiotensin-converting_enzyme hypertensive_disease
765 ramipril angiotensin-converting_enzyme congestive_heart_failure
766 ramipril angiotensin-converting_enzyme hypertensive_disease
767 temocapril_hydrochloride angiotensin-converting_enzyme cardiovascular_diseases
768 perindopril angiotensin-converting_enzyme hypertensive_disease
769 cilazapril angiotensin-converting_enzyme congestive_heart_failure
770 spirapril angiotensin-converting_enzyme hypertensive_disease
771 omapatrilat neutral_endopeptidase hypertensive_disease
772 lisinopril angiotensin-converting_enzyme hypertensive_disease
773 delapril angiotensin-converting_enzyme cardiovascular_diseases
774 captopril angiotensin-converting_enzyme hypertensive_disease
775 quinapril angiotensin-converting_enzyme hypertensive_disease
776 trandolapril angiotensin-converting_enzyme hypertensive_disease
777 enalaprilat angiotensin-converting_enzyme hypertensive_disease
778 benazepril angiotensin-converting_enzyme hypertensive_disease
779 alacepril angiotensin-converting_enzyme cardiovascular_diseases
780 fosinopril angiotensin-converting_enzyme hypertensive_disease
781 tazarotene retinoic_acid_receptor_gamma psoriasis
782 alitretinoin retinoic_acid_receptor_gamma kaposi_sarcoma
783 vx-745 erk5 rheumatoid_arthritis
784 vx-745 erk5 dysmyelopoietic_syndromes
785 birb_796 erk5 inflammatory_bowel_diseases
786 thyroxine thyroid_hormone_receptor_alpha hypothyroidism
787 tiratricol thyroid_hormone_receptor_beta wound_healing
788 terlipressin vasopressin_v1a_receptor hypertensive_disease
789 ev thromboxane-a_synthase diabetes_mellitus,_non-insulin-dependent
790 valproate glycogen_synthase_kinase-3 alcohol_use_disorder
791 valproate glycogen_synthase_kinase-3 epilepsy
792 nitecapone catechol-o-methyltransferase pain
793 bia catechol-o-methyltransferase diabetes_mellitus,_non-insulin-dependent
794 tolcapone catechol-o-methyltransferase parkinson_disease
795 z_335 thromboxane_a2_receptor thrombosis
796 ici_192605 thromboxane_a2_receptor thrombosis
797 ramatroban thromboxane_a2_receptor rhinitis,_allergic,_perennial
798 alprostadil thromboxane_a2_receptor erectile_dysfunction
799 alpidem gaba_receptor anxiety_disorders
800 miltirone pbr anxiety_disorders
801 quazepam pbr sleeplessness
802 temazepam pbr sleeplessness
803 chlordiazepoxide pbr anxiety_disorders
804 eszopiclone pbr sleeplessness
805 diazepam pbr epilepsy
806 flurazepam pbr sleeplessness
807 oxazepam pbr anxiety_disorders
808 ssr180575 pbr rheumatoid_arthritis
809 benzodiazepines pbr anxiety_disorders
810 lorazepam pbr anxiety_disorders
811 alprazolam pbr anxiety_disorders
812 estazolam pbr sleeplessness
813 chlormezanone pbr spasm
814 chlormezanone pbr pain
815 chlormezanone pbr anxiety_disorders
816 triazolam pbr sleeplessness
817 midazolam pbr sedation
818 flunitrazepam pbr sleeplessness
819 heparin,_low-molecular-weight antithrombin-iii thrombosis
820 heparin antithrombin-iii deep_vein_thrombosis
821 enoxaparin antithrombin-iii venous_thrombosis
822 heparin_sodium antithrombin-iii coagulation_procedure
823 molgramostim gm-csfr wound_healing
824 spironolactone mineralocorticoid_receptor congestive_heart_failure
825 eplerenone mineralocorticoid_receptor heart_failure
826 fludrocortisone mineralocorticoid_receptor cerebral_salt-wasting_syndrome
827 deoxycortone_pivalate mineralocorticoid_receptor addison's_disease
828 drospirenone mineralocorticoid_receptor oral_contraception
829 montelukast cysteinyl_leukotriene_receptor_1 asthma
830 zafirlukast cysteinyl_leukotriene_receptor_1 asthma
831 chromium cysteinyl_leukotriene_receptor_1 hypersensitivity
832 pranlukast cysteinyl_leukotriene_receptor_1 asthma
833 trimethaphan chrna4 aneurysm
834 albendazole beta-tubulin helminthiasis
835 thallium beta-tubulin malignant_neoplasms
836 rhizoxin tubulin malignant_neoplasm_of_breast
837 vinorelbine tubulin malignant_neoplasms
838 apeh_gene beta-tubulin malignant_neoplasms
839 idn_5390 beta-tubulin malignant_neoplasms
840 epothilones tubulin malignant_neoplasm_of_breast
841 mebendazole beta-tubulin helminthiasis
842 hydrazides beta-tubulin malignant_neoplasms
843 epothilone_d beta-tubulin malignant_neoplasm_of_breast
844 renal_tubular_acidosis beta-tubulin malignant_neoplasms
845 leuvectin interleukin-2 melanoma
846 roquinimex interleukin-2 rheumatoid_arthritis
847 vcl_gene interleukin-2 melanoma
848 aliskiren renin hypertensive_disease
849 remikiren renin hypertensive_disease
850 postherpetic_neuralgia kor pain
851 asimadoline kor diarrhea-predominant_ibs
852 enadoline kor pain
853 chromium kor pain
854 gr_89696 kor neurodegenerative_disorders
855 dezocine kor pain
856 niravoline kor pain
857 eflornithine ornithine_decarboxylase african_trypanosomiasis
858 bay_27-9955 glucagon_receptor diabetes_mellitus,_non-insulin-dependent
859 divalproex_sodium gaba_aminotransferase seizures
860 alanine gaba_aminotransferase glioma
861 vigabatrin gaba_aminotransferase epilepsy
862 vigabatrin gaba_aminotransferase infantile_spasms
863 vigabatrin gaba_aminotransferase complex_partial_seizures
864 galiximab bb1 lymphoma
865 moira_protein,_drosophila cd19 diabetes,_autoimmune
866 carbachol chrna2 glaucoma
867 vecuronium chrna2 pain
868 thiocolchicoside gaba_receptor spasm
869 chs_828 nicotinamide_phosphoribosyltransferase solid_tumor
870 brinzolamide carbonic_anhydrase_iv glaucoma,_open-angle
871 indapamide kcnq1 hypertensive_disease
872 resiquimod toll-like_receptor_7 herpes_simplex_infections
873 ezlopitant nk-1_receptor vomiting
874 ezlopitant nk-1_receptor irritable_bowel_syndrome
875 substance_p-saporin nk-1_receptor cancer_pain
876 gr_82334 nk-1_receptor vomiting
877 lanepitant nk-1_receptor pain
878 rp_67580 nk-1_receptor pain
879 aprepitant nk-1_receptor nausea
880 aprepitant nk-1_receptor vomiting
881 nf2_gene nk-1_receptor coughing
882 imiquimod toll-like_receptor_7 malignant_neoplasm_of_skin
883 apc_gene toll-like_receptor_7 hbv_infection
884 amg_386 angiopoietin-2 malignant_neoplasm_of_breast
885 bax_gene eptacog_alfa hemophilia_a
886 factor_viia eptacog_alfa hemophilia_a
887 methyl_5-aminolevulinate ferrochelatase acne_vulgaris
888 gabapentin gamma-aminobutyric_acid_b_receptor malignant_neoplasms
889 gabapentin gamma-aminobutyric_acid_b_receptor seizures,_focal
890 sch_50911 gamma-aminobutyric_acid_b_receptor absence_epilepsy
891 progabide gamma-aminobutyric_acid_b_receptor depressive_disorder
892 ibudilast interleukin-6 diabetic_neuropathies
893 glucosamine interleukin-1_beta degenerative_polyarthritis
894 gallium_nitrate interleukin-1_beta hypercalcemia
895 adrenoleukodystrophy interleukin-6 arthritis,_psoriatic
896 adrenoleukodystrophy interleukin-6 rheumatoid_arthritis
897 gemfibrozil lipoprotein_lipase hyperlipidemia
898 clofibrate lipoprotein_lipase hyperlipoproteinemia_type_iii
899 werner_syndrome lipoprotein_lipase hyperlipidemia
900 sodium_tetradecyl_sulfate proc hemangioma
901 il8_gene interleukin-8 melanoma
902 piritrexim dhfr malignant_neoplasm_of_urinary_bladder
903 trimethoprim dhfr urinary_tract_infection
904 leucovorin_calcium dhfr malignant_neoplasms
905 amooranin caspase-8 diabetes,_autoimmune
906 hydroxocobalamin methylmalonyl-coa_mutase vitamin_b_12_deficiency
907 threonine plasminogen_activator_inhibitor-1 asthma
908 eletriptan 5-ht1b_receptor migraine_disorders
909 gr_127935 5-ht1b_receptor major_depressive_disorder
910 frovatriptan 5-ht1b_receptor migraine_disorders
911 zolmitriptan 5-ht1b_receptor migraine_disorders
912 sumatriptan 5-ht1d_receptor migraine_disorders
913 alpha histidine_decarboxylase pruritus
914 fonsartan at2 hypertensive_disease
915 gimatecan top1 malignant_neoplasm_of_breast
916 diflomotecan top1 solid_tumor
917 exatecan top1 solid_tumor
918 karenitecin top1 advanced_ovarian_cancer
919 karenitecin top1 malignant_neoplasm_of_lung
920 eq top1 malignant_neoplasms
921 camptothecin top1 solid_tumor
922 pegamotecan top1 esophageal_carcinoma
923 male_population_group top1 malignant_neoplasms
924 edotecarin top1 malignant_neoplasm_of_stomach
925 rebeccamycin_analogue top1 solid_tumor
926 lurtotecan top1 ovarian_carcinoma
927 beta-lapachone top1 solid_tumor
928 rubitecan top1 hiv_infections
929 bone_marrow jak-2 myelofibrosis
930 potassium_measurement jak-2 malignant_neoplasms
931 fluphenazine 5-ht1b_receptor psychotic_disorders
932 naratriptan 5-ht1b_receptor migraine_disorders
933 principal_investigator tubb1 malignant_neoplasm_of_lung
934 severe_acute_respiratory_syndrome p160rock diabetic_nephropathy
935 at rock-ii glaucoma
936 il-18bp interleukin-18 b-cell_lymphomas
937 il-18bp interleukin-18 rheumatoid_arthritis
938 pegvisomant growth_hormone_receptor acromegaly
939 epo_gene growth_hormone_receptor eating_disorders
940 artemisinine sarcoplasmic/endoplasmic_reticulum_calcium_atpase malaria
941 aspartate gastrin-releasing_peptide_receptor irritable_bowel_syndrome
942 phytohemagglutinins aurkb malignant_neoplasm_of_prostate
943 hereditary_pyropoikilocytosis aurkc malignant_neoplasms
944 hydroquinone monophenol_monooxygenase chloasma
945 rosmarinic_acid mcl1 rheumatoid_arthritis
946 vitamin_k_3 aldehyde_oxidase vitamin_k_deficiency
947 isovanillin aldehyde_oxidase malignant_neoplasms
948 tamibarotene retinoic_acid_receptor_beta alzheimer's_disease
949 creatinine_clearance_measurement dnmt1 dysmyelopoietic_syndromes
950 trans-golgi_network cd28 diabetes,_autoimmune
951 belatacept cd28 cardiac_transplant_rejection
952 belatacept cd28 renal_transplant_rejection
953 mertk_gene insulin diabetes_mellitus,_insulin-dependent
954 antimony insulin diabetes
955 severe_acute_respiratory_syndrome insulin diabetes_mellitus,_insulin-dependent
956 insulin_detemir insulin diabetes_mellitus,_insulin-dependent
957 feet,_unit_of_measurement insulin diabetes
958 lipoteichoic_acid toll-like_receptor_2 solid_tumor
959 mast-cell_sarcoma toll-like_receptor_2 diabetes,_autoimmune
960 ku-55933 dna-pk malignant_neoplasms
961 butylated_hydroxytoluene acetylcholine_receptor myasthenia_gravis
962 glycerylphosphorylcholine acetylcholine_receptor amnesia
963 silicon_dioxide complement_c5 glomerulonephritis
964 pexelizumab complement_c5 cardiovascular_diseases
965 ro_09-4889 dpd malignant_neoplasms
966 tafluprost prostanoid_fp_receptor glaucoma
967 travoprost prostanoid_fp_receptor glaucoma,_open-angle
968 travoprost prostanoid_fp_receptor ocular_hypertension
969 latanoprost prostanoid_fp_receptor glaucoma
970 latanoprost prostanoid_fp_receptor glaucoma,_open-angle
971 latanoprost prostanoid_fp_receptor ocular_hypertension
972 fang granulocyte-macrophage_colony-stimulating_factor melanoma
973 topiramate glur5_kainate_receptor epilepsy
974 rpaf-ah paf_acetylhydrolase septicemia
975 jnj_10329670 cathepsin_s diabetes,_autoimmune
976 fk778 dihydroorotate_dehydrogenase renal_transplant_rejection
977 fk778 dihydroorotate_dehydrogenase cardiac_transplant_rejection
978 uridine thymidine_phosphorylase depressive_disorder
979 2-methoxyestradiol hif-1 pulmonary_arterial_hypertension
980 hif1alpha_protein hif-1 lymphoma
981 linopirdine kcnq3 cognition_disorders
982 retigabine kcnq3 epilepsy
983 aspirin cyclooxygenase cardiovascular_diseases
984 rabeprazole proton_pump bacterial_infections
985 alpha_1-antitrypsin proton_pump gastroesophageal_reflux_disease
986 vinblastine melatonin_receptor_type_1b epilepsy
987 4'-n-benzoylstaurosporine flt3 leukemia,_myelocytic,_acute
988 4'-n-benzoylstaurosporine flt3 malignant_neoplasm_of_breast
989 4'-n-benzoylstaurosporine flt3 malignant_tumor_of_colon
990 4'-n-benzoylstaurosporine flt3 gastrointestinal_stromal_tumors
991 prasugrel adp-receptor acute_coronary_syndrome
992 cangrelor adp-receptor thrombosis
993 clopidogrel adp-receptor thrombosis
994 plavix adp-receptor thrombosis
995 pol_genes leukocyte_elastase asthma
996 pol_genes leukocyte_elastase chronic_obstructive_airway_disease
997 ed1 leukocyte_elastase septic_shock
998 ed1 leukocyte_elastase myocardial_reperfusion_injury
999 ed1 leukocyte_elastase respiratory_distress_syndrome,_adult
1000 diagnosis leukocyte_elastase acute_lung_injury
1001 diagnosis leukocyte_elastase respiratory_distress_syndrome,_adult
1002 phenformin amp-activated_protein_kinase diabetes
1003 acadesine amp-activated_protein_kinase diabetes
1004 bone_marrow cytochrome_p450_2d6 migraine_disorders
1005 human_calcitonin calcitonin_receptor paget's_disease
1006 salmon_calcitonin calcitonin_receptor osteoporosis
1007 sucralfate bfgf acne_vulgaris
1008 cervix_uteri thrombospondin-1 solid_tumor
1009 4991w93 sodium_channel migraine_disorders
1010 bidisomide sodium_channel cardiac_arrhythmia
1011 carbamazepine sodium_channel epilepsy
1012 4030w92 sodium_channel pain
1013 awd_140-190 sodium_channel epilepsy
1014 lubeluzole hh1 nervous_system_disorder
1015 licarbazepine sodium_channel bipolar_disorder
1016 bdf_9148 sodium_channel heart_failure
1017 zonisamide sodium_channel epilepsy
1018 colostrum sodium_channel pain
1019 pilsicainide sodium_channel cardiac_arrhythmia
1020 7,7'-dimethoxy-(4,4'-bi-1,3-benzodioxole)-5,5'-dicarboxylic_acid_dimethyl_ester sodium_channel pain
1021 lidoflazine equilibrative_nucleoside_transporter_1 angina_pectoris
1022 rufinamide sodium_channel epilepsy
1023 pirmenol sodium_channel cardiac_arrhythmia
1024 jnj_7777120 histamine_h4_receptor inflammatory_disorder
1025 uridine histamine_h4_receptor asthma
1026 moira_protein,_drosophila icam-1 psoriasis
1027 cervix_uteri angiopoietin-2 malignant_neoplasms
1028 dorzolamide carbonic_anhydrase_ii glaucoma,_open-angle
1029 chromium ptger4 degenerative_polyarthritis
1030 amodiaquine histamine_n-methyltransferase malaria
1031 cd40_ligand cd154_antigen lupus_erythematosus,_systemic
1032 menstruation npy2r diabetes
1033 sch_351591 pde4a chronic_obstructive_airway_disease
1034 denbufylline pde4a cognition_disorders
1035 member pde4a mood_disorders
1036 pde4_inhibitors pde4a chronic_obstructive_airway_disease
1037 awd_12-281 pde4a rhinitis
1038 pde4_inhibitors pde4a inflammatory_disorder
1039 congestive_heart_failure pde4a asthma
1040 congestive_heart_failure pde4a chronic_obstructive_airway_disease
1041 ox pde4a asthma
1042 levamisole tnsalp anthelmintics
1043 levamisole tnsalp malignant_tumor_of_colon
1044 candoxatril neutral_endopeptidase hypertensive_disease
1045 ak_295 calpain cerebral_infarction
1046 mdl_28170 calpain alzheimer's_disease
1047 stromal_cell-derived_factor_1 stromal_cell-derived_factor_1 heart_failure
1048 abscess ntr1 pain
1049 bone_marrow gamma-secretase alzheimer's_disease
1050 congestive_heart_failure gamma-secretase alzheimer's_disease
1051 pirfenidone transforming_growth_factor_beta_1 hamman-rich_syndrome
1052 dalbavancin pl bacterial_infections
1053 tocilizumab interleukin-6_receptor rheumatoid_arthritis
1054 tolnaftate squalene_monooxygenase tinea_pedis
1055 voglibose alpha-glucosidase diabetes
1056 acarbose alpha-glucosidase cardiovascular_diseases
1057 acarbose alpha-glucosidase diabetes
1058 miglitol alpha-glucosidase diabetes
1059 imino_sugars alpha-glucosidase dengue_fever
1060 alpha-glucosidase alpha-glucosidase myopathy
1061 mycophenolate_mofetil impdh2 pemphigus_vulgaris
1062 aminophylline pde3a asthma
1063 anagrelide pde3a thrombocytosis
1064 oritavancin dhps bacterial_infections
1065 oritavancin dhps gram-positive_bacterial_infections
1066 fropenem dhps gram-positive_bacterial_infections
1067 doripenem dhps gram-positive_bacterial_infections
1068 doripenem dhps urinary_tract_infection
1069 daptomycin dhps bacterial_infections
1070 sulfadiazine dhps rheumatic_fever
1071 sulfadiazine dhps meningococcal_meningitis
1072 sulfamethizole dhps urinary_tract_infection
1073 sulfadoxine dhps malaria
1074 silver_sulfadiazine dhps bacterial_infections
1075 sulfisoxazole dhps urinary_tract_infection
1076 sulfisoxazole dhps meningococcal_meningitis
1077 sulfisoxazole dhps acute_otitis_media
1078 cefozopran dhps gram-positive_bacterial_infections
1079 sulfapyridine dhps dermatitis_herpetiformis
1080 sulfalene dhps urinary_tract_infection
1081 sulfamerazine dhps bacterial_infections
1082 linear_gramicidin dhps bacterial_infections
1083 sulfamethoxazole dhps bacterial_infections
1084 sulfonamides dhps bacterial_infections
1085 chlorhexidine dhps bacterial_infections
1086 sulfamethazine dhps bacterial_infections
1087 bacitracin insulin-degrading_enzyme skin_diseases,_infectious
1088 pregnanolone gaba_receptor premenstrual_syndrome
1089 tetrahydrouridine cytidine_deaminase solid_tumor
1090 tifacogin tissue_factor_pathway_inhibitor septicemia
1091 bax_gene tissue_factor_pathway_inhibitor hemophilia_b
1092 s-adenosylmethionine grp78 melanoma
1093 avasimibe acat peripheral_vascular_diseases
1094 ki23819 flt3 malignant_neoplasms
1095 lestaurtinib flt3 leukemia,_myelocytic,_acute
1096 lestaurtinib flt3 malignant_neoplasm_of_prostate
1097 lestaurtinib flt3 pancreatic_carcinoma
1098 lestaurtinib flt3 myeloid_leukemia
1099 lestaurtinib flt3 psoriasis
1100 bimosiamose e-selectin asthma
1101 bimosiamose e-selectin chronic_obstructive_airway_disease
1102 bimosiamose e-selectin dermatitis,_atopic
1103 cilomilast pde4 asthma
1104 cilomilast pde4 chronic_obstructive_airway_disease
1105 cilomilast pde4 pathological_accumulation_of_air_in_tissues
1106 cilomilast pde4 bronchitis
1107 glutethimide cytochrome_p450_2d6 sleeplessness
1108 intercellular_adhesion_molecule_1 icam-1 graft_rejection
1109 isis_2302 icam-1 crohn's_disease
1110 isis_2302 icam-1 ulcerative_colitis
1111 zk_200775 ampa_receptor coronary_arteriosclerosis
1112 type_-_attribute ampa_receptor anxiety_disorders
1113 1-(4'-aminophenyl)-3-acetyl-4-methyl-3,4-dihydro-7,8-methylenedioxy-5h-2,3-benzodiazepine ampa_receptor epilepsy
1114 1-(4'-aminophenyl)-3-acetyl-4-methyl-3,4-dihydro-7,8-methylenedioxy-5h-2,3-benzodiazepine ampa_receptor parkinson_disease
1115 bromazepam ampa_receptor anxiety_disorders
1116 bromazepam ampa_receptor panic_attacks
1117 acamprosate ampa_receptor alcohol_use_disorder
1118 s_18986 ampa_receptor alzheimer's_disease
1119 idra_21 nmda_receptor alzheimer's_disease
1120 zopiclone ampa_receptor sleeplessness
1121 c-reactive_protein crp cardiovascular_diseases
1122 c-reactive_protein crp inflammatory_disorder
1123 ethanol gabra1 pain,_intractable
1124 ethanol gabra1 cystitis
1125 butalbital gabra1 headache
1126 butalbital gabra1 anxiety_disorders
1127 zaleplon gabra1 sleeplessness
1128 barbital gabra1 sleeplessness
1129 pentobarbital gabra1 sleeplessness
1130 pentobarbital gabra1 anxiety_disorders
1131 picrotoxin gabra1 respiratory_distress_syndrome,_newborn
1132 amobarbital gabra1 sleeplessness
1133 amobarbital gabra1 anxiety_disorders
1134 zolpidem gabra1 sleeplessness
1135 nitrazepam gabra1 sleeplessness
1136 nitrazepam gabra1 epilepsy
1137 primidone gabra1 epilepsy
1138 barbituric_acid gabra1 depressive_disorder
1139 meprobamate gabra1 anxiety_disorders
1140 panamesine sigmar1 psychotic_disorders
1141 ms-377 sigmar1 schizophrenia
1142 rimcazole sigmar1 schizophrenia
1143 apex1_protein,_human cd40 chronic_lymphocytic_leukemia
1144 tetracaine pn3 pain
1145 moricizine hh1 cardiac_arrhythmia
1146 prilocaine hh1 pain
1147 encainide hh1 cardiac_arrhythmia
1148 mephenytoin hh1 epilepsy
1149 tetrodotoxin hh1 bacterial_infections
1150 fosphenytoin hh1 epilepsy
1151 fosphenytoin hh1 seizures
1152 disopyramide hh1 urinary_incontinence
1153 dibucaine hh1 hemorrhoids
1154 mexiletine hh1 tachycardia,_ventricular
1155 mexiletine hh1 ventricular_fibrillation
1156 klk3_gene prostate_specific_antigen malignant_neoplasm_of_prostate
1157 motexafin_lutetium prostate_specific_antigen restenosis
1158 acitretin stat3 psoriasis
1159 antiprimod stat3 multiple_myeloma
1160 xemilofiban itgb3 peripheral_vascular_diseases
1161 nf2_gene interleukin-17 rheumatoid_arthritis
1162 rpsgl-ig p-selectin delayed_graft_function
1163 tnx-355 cd4 hiv_infections
1164 mmp mmp-12 asthma
1165 mmp mmp-12 chronic_obstructive_airway_disease
1166 matrix_metalloproteinase_inhibitor mmp-12 inflammatory_disorder
1167 fludarabine_phosphate ifnbeta acute_lung_injury
1168 es-285 h12 solid_tumor
1169 ogx-011 apolipoprotein_j malignant_neoplasm_of_prostate
1170 ogx-011 apolipoprotein_j malignant_neoplasm_of_breast
1171 ogx-011 apolipoprotein_j malignant_neoplasm_of_lung
1172 cysteamine somatostatin fanconi_syndrome
1173 taurocholic_acid,_monosodium_salt tgr5 diabetes_mellitus,_non-insulin-dependent
1174 baicalin prolyl_endopeptidase hiv_infections
1175 ahl tp53 hearing_problem
1176 nadh nadh_dehydrogenase parkinson_disease
1177 phenylalanine_hydroxylase phenylalanine_hydroxylase diabetes,_autoimmune
1178 miconazole ldm mycoses
1179 posaconazole ldm aspergillosis
1180 fluconazole ldm mycoses
1181 ketoconazole ldm mycoses
1182 econazole ldm chronic_pain
1183 sertaconazole ldm mycoses
1184 azalanstat ldm hyperlipidemia
1185 itraconazole ldm mycoses
1186 cyclopentenyl_cytosine ctp_synthase solid_tumor
1187 meclizine car nausea
1188 meclizine car vomiting
1189 meclizine car dizziness
1190 interferon_alfa-2b ifnalpha2 melanoma
1191 sodium_dodecyl_sulfate serum_albumin constipation
1192 oxyphenbutazone serum_albumin arthritis
1193 oxyphenbutazone serum_albumin bursitis
1194 iodipamide serum_albumin gall_bladder_diseases
1195 bismuth serum_albumin diarrhea
1196 germanium hiv_protease hiv_infections
1197 atazanavir hiv_protease hiv_infections
1198 fgfr3_gene hiv_protease hcv_infection
1199 apc_gene hiv_protease hiv_infections
1200 amprenavir hiv_protease hiv_infections
1201 tipranavir hiv_protease hiv_infections
1202 fosamprenavir hiv_protease hiv_infections
1203 indinavir hiv_protease hiv_infections
1204 saquinavir hiv_protease hiv_infections
1205 dg hiv_protease hiv_infections
1206 ritonavir hiv_protease hiv_infections
1207 alendronate dimethylallyltranstransferase osteoporosis
1208 alendronate dimethylallyltranstransferase paget's_disease
1209 zoledronate dimethylallyltranstransferase hypercalcemia
1210 implitapide mttp hyperlipidemia
1211 kit_gene microtubule-associated_protein_tau alzheimer's_disease
1212 nickel microtubule-associated_protein_tau neurodegenerative_disorders
1213 leukemia_virus,_bovine microtubule-associated_protein_tau cns_disorder
1214 act1 connexin_43 wound_healing
1215 soblidotin tubulin malignant_neoplasms
1216 epothilones tubulin ovarian_carcinoma
1217 colchicine tubulin primary_gout
1218 epothilone_b tubulin malignant_neoplasms
1219 cryptophycin_52 tubulin malignant_neoplasms
1220 docetaxel tubulin malignant_neoplasms
1221 ixabepilone tubulin advanced_cancer
1222 cilastatin mdp bacterial_infections
1223 antibodies,_anti-idiotypic macrophage_migration_inhibitory_factor diabetes,_autoimmune
1224 zanamivir neuraminidase orthomyxoviridae
1225 chromosomes neuraminidase orthomyxoviridae
1226 oseltamivir neuraminidase orthomyxoviridae
1227 apc_gene neuraminidase orthomyxoviridae
1228 nvp-dpp728 dipeptidyl_peptidase_iv diabetes_mellitus,_non-insulin-dependent
1229 dpp-iv_inhibitors dipeptidyl_peptidase_iv diabetes
1230 vildagliptin dipeptidyl_peptidase_iv diabetes_mellitus,_non-insulin-dependent
1231 silicon_dioxide dipeptidyl_peptidase_iv diabetes,_autoimmune
1232 dpp-iv_inhibitors dipeptidyl_peptidase_iv diabetes_mellitus,_non-insulin-dependent
1233 alpha_1-antitrypsin trypsin blood_coagulation_disorders
1234 pop-1 alpha-glucosidase malignant_neoplasms
1235 cyclosporine calcineurin psoriasis
1236 cyclosporine calcineurin xerophthalmia
1237 pimecrolimus calcineurin dermatitis,_atopic
1238 pegylated_leptin leptin_receptor obesity
1239 angiogenin leptin_receptor obesity
1240 leptin leptin_receptor alzheimer's_disease
1241 metreleptin leptin_receptor diabetes
1242 metreleptin leptin_receptor hypertriglyceridemia
1243 rhtpo thrombopoietin_receptor sarcoma
1244 thrombopoietin thrombopoietin_receptor thrombocytopenia
1245 torcetrapib cholesteryl_ester_transfer_protein peripheral_vascular_diseases
1246 torcetrapib cholesteryl_ester_transfer_protein hyperlipidemia
1247 chloride_measurement nkcc1 nervous_system_disorder
1248 aldosterone nkcc1 hypertensive_disease
1249 levosimendan troponin_c congestive_heart_failure
1250 dicumarol vkor hemorrhage
1251 dicumarol vkor thromboembolism
1252 acenocoumarol vkor thrombosis
1253 phenindione vkor pulmonary_embolism
1254 phenindione vkor blood_coagulation_disorders
1255 warfarin vkor atrial_fibrillation
1256 phenprocoumon vkor thrombosis
1257 severe_acute_respiratory_syndrome cd38 hematologic_neoplasms
1258 moira_protein,_drosophila cd38 multiple_myeloma
1259 chlorpropamide kcnj10 diabetes_mellitus,_non-insulin-dependent
1260 gliquidone kcnj10 diabetes
1261 mitiglinide kcnj10 diabetes
1262 glipizide kcnj10 diabetes
1263 thrombomodulin thrombomodulin disseminated_intravascular_coagulation
1264 je cholinesterase alzheimer's_disease
1265 mercury tnfrsf9 immune_system_diseases
1266 bendroflumethiazide thiazide-sensitive_na-cl_cotransporter hypertensive_disease
1267 methyclothiazide nkcc2 hypertensive_disease
1268 methyclothiazide nkcc2 edema
1269 ethacrynic_acid nkcc2 hypertensive_disease
1270 chlorthalidone nkcc2 hypertensive_disease
1271 chlorthalidone nkcc2 edema
1272 potassium_chloride nkcc2 hypokalemia
1273 potassium nkcc2 hypokalemia
1274 severe_acute_respiratory_syndrome gpr119 diabetes_mellitus,_non-insulin-dependent
1275 folic_acid_antagonists dihydrofolate_reductase malaria
1276 aminopterin dihydrofolate_reductase leukemia
1277 cycloguanil dihydrofolate_reductase malaria
1278 trimetrexate dihydrofolate_reductase toxoplasmosis
1279 stat3_gene stat3 malignant_neoplasms
1280 isoniazid inha tuberculosis
1281 prothionamide inha tuberculosis
1282 ethionamide inha tuberculosis
1283 pyrazinamide inha tuberculosis
1284 paroxysmal_atrial_tachycardia cd55 malignant_neoplasm_of_stomach
1285 levetiracetam synaptic_vesicle_glycoprotein_2a epilepsy
1286 ularitide gc-a heart_failure
1287 hoxa10_gene gc-a asthma
1288 hoxa10_gene gc-a congestive_heart_failure
1289 hoxa10_gene gc-a hypertensive_disease
1290 lumiliximab cd23 leukemia
1291 electromechanical_dissociation kif11 hematologic_neoplasms
1292 plk1_gene plk1 solid_tumor
1293 orbofiban glycoprotein_iib/iiia_receptor angina_pectoris
1294 lamifiban glycoprotein_iib/iiia_receptor angina_pectoris
1295 dmp_444 glycoprotein_iib/iiia_receptor coronary_arteriosclerosis
1296 tirofiban glycoprotein_iib/iiia_receptor acute_coronary_syndrome
1297 fradafiban glycoprotein_iib/iiia_receptor thromboembolism
1298 sibrafiban glycoprotein_iib/iiia_receptor angina_pectoris
1299 abciximab glycoprotein_iib/iiia_receptor angina_pectoris
1300 lotrafiban glycoprotein_iib/iiia_receptor cardiovascular_diseases
1301 lefradafiban glycoprotein_iib/iiia_receptor angina_pectoris
1302 leridistim interleukin-3_receptor immune_system_diseases
1303 apc_gene ns3 chronic_infectious_disease
1304 ribavirin imp_dehydrogenase hcv_infection
1305 bone_marrow ns3 hcv_infection
1306 structure_of_vertebral_artery tissue_kallikrein respiration_disorders
1307 taurocholic_acid bal diabetes_mellitus,_non-insulin-dependent
1308 bone_marrow nicotinic_ach_receptor diabetic_neuropathies
1309 h19_gene nicotinic_ach_receptor asthma
1310 teduglutide glp2r short_bowel_syndrome
1311 cyclacillin dna bacterial_infections
1312 balofloxacin dna gram-positive_bacterial_infections
1313 cefonicid dna bacterial_infections
1314 cephapirin dna septicemia
1315 altretamine dna ovarian_carcinoma
1316 cefpiramide dna bacterial_infections
1317 cefoxitin dna bacterial_infections
1318 thioguanine dna leukemia,_myelocytic,_acute
1319 pipobroman dna refractory_cml
1320 mechlorethamine dna hodgkin_disease
1321 bacampicillin dna bacterial_infections
1322 lomustine dna malignant_neoplasm_of_brain
1323 lomustine dna glioma
1324 pivampicillin dna bacterial_infections
1325 cloxacillin dna bacterial_infections
1326 piperacillin dna bacterial_infections
1327 ceftibuten dna bronchitis,_chronic
1328 cephradine dna bacterial_infections
1329 cefixime dna bacterial_infections
1330 methicillin dna bacterial_infections
1331 methicillin dna nervous_system_disorder
1332 bleomycin dna hodgkin_disease
1333 proflavine dna septicemia
1334 procarbazine dna hodgkin_disease
1335 amdinocillin_pivoxil dna urinary_tract_infection
1336 methoxsalen dna psoriasis
1337 ticarcillin dna bacterial_infections
1338 cefazolin dna bacterial_infections
1339 idoxuridine dna herpes_simplex_infections
1340 nafcillin dna arthritis
1341 cefotetan dna bacterial_infections
1342 nelarabine dna leukemia
1343 cefoperazone dna bacterial_infections
1344 cefditoren dna bacterial_infections
1345 loracarbef dna bacterial_infections
1346 zinostatin dna malignant_neoplasms
1347 uracil_mustard dna leukemia,_myelocytic,_acute
1348 recombinant_human_dnase dna cystic_fibrosis
1349 oxacillin dna bacterial_infections
1350 mitomycins dna malignant_neoplasms
1351 dactinomycin dna malignant_neoplasms
1352 ceftazidime beta-lactamase bacterial_infections
1353 cefaclor dna bacterial_infections
1354 ertapenem dna bacterial_infections
1355 floxacillin dna bacterial_infections
1356 nitrofurantoin dna urinary_tract_infection
1357 dicloxacillin dna bacterial_infections
1358 primaquine dna malaria
1359 pirarubicin dna malignant_neoplasm_of_breast
1360 chlorambucil dna chronic_lymphocytic_leukemia
1361 cefpodoxime dna bacterial_infections
1362 cefdinir dna bacterial_infections
1363 cefadroxil dna bacterial_infections
1364 mitomycins dna malignant_neoplasm_of_gastrointestinal_tract
1365 mitomycins dna malignant_neoplasm_of_breast
1366 cefuroxime dna acute_bronchitis
1367 ceftizoxime dna bacterial_infections
1368 dacarbazine dna melanoma
1369 ampicillin dna bacterial_infections
1370 cefprozil dna bacterial_infections
1371 poly(maleic_acid-styrene)neocarzinostatin dna malignant_neoplasm_of_brain
1372 cephalexin dna bacterial_infections
1373 egf_gene epidermal_growth_factor wound_healing
1374 deoxycytidine thymidine_kinase leukemia,_myelocytic,_acute
1375 vaccines,_combined myeloblastin myeloid_leukemia
1376 apolipoprotein_e apolipoprotein_e glaucoma
1377 antiemetics apolipoprotein_e hyperlipidemia
1378 latex_fixation_tests granulocyte_colony-stimulating_factor neutropenia
1379 interleukin-3 granulocyte_colony-stimulating_factor aplastic_anemia
1380 medial_dorsal_nucleus guanylyl_cyclase_c constipation
1381 medial_dorsal_nucleus guanylyl_cyclase_c irritable_bowel_syndrome
1382 merbarone dna_topoisomerase_ii pancreatic_carcinoma
1383 mitonafide dna_topoisomerase_ii solid_tumor
1384 aclarubicin dna_topoisomerase_ii leukemia,_myelocytic,_acute
1385 sabarubicin dna_topoisomerase_ii solid_tumor
1386 idarubicin dna_topoisomerase_ii leukemia,_myelocytic,_acute
1387 daunorubicin dna_topoisomerase_ii leukemia,_myelocytic,_acute
1388 lomefloxacin dna_topoisomerase_ii bacterial_infections
1389 salvicine dna_topoisomerase_ii malignant_neoplasms
1390 ciprofloxacin+dexamethasone dna_topoisomerase_ii acute_otitis_media
1391 ciprofloxacin+dexamethasone dna_topoisomerase_ii otitis_externa
1392 pefloxacin dna_topoisomerase_ii gonococcal_urethritis
1393 garenoxacin dna_topoisomerase_ii endocarditis
1394 fleroxacin dna_topoisomerase_ii bacterial_infections
1395 rosoxacin dna_topoisomerase_ii bacterial_infections
1396 valrubicin dna_topoisomerase_ii malignant_neoplasm_of_urinary_bladder
1397 valrubicin dna_topoisomerase_ii psoriasis
1398 dexrazoxane dna_topoisomerase_ii malignant_neoplasm_of_breast
1399 fluoroquinolones dna_topoisomerase_ii bacterial_infections
1400 etoposide dna_topoisomerase_ii malignant_neoplasms
1401 epirubicin dna_topoisomerase_ii malignant_neoplasms
1402 novobiocin dna_topoisomerase_ii bacterial_infections
1403 pixantrone dna_topoisomerase_ii lymphoma,_follicular
1404 xr5944 dna_topoisomerase_ii malignant_neoplasm_of_stomach
1405 mitoxantrone dna_topoisomerase_ii malignant_neoplasms
1406 enoxacin dna_topoisomerase_ii urinary_tract_infection
1407 quinolone_antibacterial_agents dna_topoisomerase_ii tuberculosis
1408 interleukin-12 il12b malignant_neoplasms
1409 lerisetron 5-ht3_receptor nausea
1410 lerisetron 5-ht3_receptor vomiting
1411 lerisetron 5-ht3_receptor testicular_germ_cell_tumor
1412 ondansetron 5-ht3_receptor alcohol_use_disorder
1413 sctr_gene 5-ht3_receptor major_depressive_disorder
1414 nicotine nicotinic_acetylcholine_receptor nicotine_dependence
1415 cotinine nicotinic_acetylcholine_receptor insecticides
1416 probenecid oat1 gout
1417 probenecid oat1 hyperuricemia
1418 glycopeptides d-ala-d-ala_ligase bacterial_infections
1419 valproic_acid histone_deacetylase epilepsy
1420 apeh_gene protein_kinase_c hiv_infections
1421 trichostatin_a histone_deacetylase malignant_neoplasms
1422 chap1 histone_deacetylase malignant_neoplasms
1423 sodium_phenylbutyrate histone_deacetylase spinal_muscular_atrophy
1424 apicidin histone_deacetylase malignant_neoplasms
1425 structure_of_vertebral_artery seprase inflammatory_bowel_diseases
1426 roflumilast pde4 asthma
1427 roflumilast pde4 dermatitis,_atopic
1428 roflumilast pde4 chronic_obstructive_airway_disease
1429 ahr_gene calcium_channel hypertensive_disease
1430 pranidipine calcium_channel angina_pectoris
1431 clentiazem calcium_channel angina_pectoris
1432 s-312-d calcium_channel epilepsy
1433 sk&f_96365 calcium_channel angina_pectoris
1434 sesamodil calcium_channel hypertensive_disease
1435 nisoldipine calcium_channel hypertensive_disease
1436 nicardipine calcium_channel hypertensive_disease
1437 sctr_gene calcium_channel hypertensive_disease
1438 felodipine calcium_channel hypertensive_disease
1439 nimodipine calcium_channel cerebral_vasospasm
1440 bepridil calcium_channel chronic_stable_angina
1441 isradipine calcium_channel hypertensive_disease
1442 fibroblast_growth_factor_21 fibroblast_growth_factor_21 diabetes_mellitus,_non-insulin-dependent
1443 chlorzoxazone calcium-activated_potassium_channel acute_onset_pain
1444 gemtuzumab_ozogamicin cd33 leukemia,_myelocytic,_acute
1445 brl_42715 beta-lactamase bacterial_infections
1446 cephaloridine beta-lactamase gram-positive_bacterial_infections
1447 tazobactam beta-lactamase bacterial_infections
1448 clavulanate beta-lactamase bacterial_infections
1449 ezetimibe npc1l1 hypercholesterolemia
1450 fosmidomycin 1-deoxy-d-xylulose-5-phosphate_reductoisomerase malaria
1451 triclabendazole cruzipain helminthiasis
1452 mupirocin irs bacterial_infections
1453 endostatins prolactin_receptor malignant_neoplasms
1454 recombinant_interferon_alfa enr staphylococcal_infections
1455 alpha_1-pi elastase alpha_1-antitrypsin_deficiency
1456 erdosteine elastase bronchitis
1457 fyn_gene elastase cystic_fibrosis
1458 pentamidine tryptase mycoses
1459 pentamidine tryptase hiv_infections
1460 apc_366 tryptase asthma
1461 lactoferrin tryptase solid_tumor
1462 sorivudine hiv-1_reverse_transcriptase virus_diseases
1463 triciribine hiv-1_reverse_transcriptase solid_tumor
1464 rilpivirine hiv-1_reverse_transcriptase hiv_infections
1465 buthionine_sulfoximine gcs malignant_neoplasms
1466 buthionine_sulfoximine gcs malaria
1467 cardiotrophin_1 cardiotrophin-1 liver_failure,_acute
1468 slpi_protein,_human ca hiv_infections
1469 arbidol hemagglutinin virus_diseases
1470 bone_marrow pcsk9 coronary_arteriosclerosis
1471 hereditary_pyropoikilocytosis beta-secretase alzheimer's_disease
1472 nf2_gene beta-secretase alzheimer's_disease
1473 bimakalim potassium_channel angina_pectoris
1474 rilmakalim potassium_channel chronic_obstructive_airway_disease
1475 pinacidil potassium_channel hypertensive_disease
1476 ibutilide potassium_channel atrial_fibrillation
1477 alinidine potassium_channel angina_pectoris
1478 nateglinide potassium_channel diabetes
1479 diazoxide potassium_channel hypertensive_disease
1480 levcromakalim potassium_channel chronic_obstructive_airway_disease
1481 bms_180448 potassium_channel angina_pectoris
1482 nibentan potassium_channel cardiac_arrhythmia
1483 ro_31-6930 potassium_channel hypertensive_disease
1484 terikalant potassium_channel cardiac_arrhythmia
1485 azimilide potassium_channel atrial_fibrillation
1486 amiodarone potassium_channel tachyarrhythmia
1487 anti-arrhythmia_agents potassium_channel cardiac_arrhythmia
1488 sr_47063 potassium_channel cardiac_arrhythmia
1489 pomc_gene potassium_channel ocular_hypertension
1490 minoxidil potassium_channel hypertensive_disease
1491 almokalant potassium_channel cardiac_arrhythmia
1492 ambasilide potassium_channel cardiac_arrhythmia
1493 amphiregulin cd34 heart_failure
1494 imipenem pbp-2 bacterial_infections
1495 neuregulins alpha congestive_heart_failure
1496 neuregulins alpha heart_failure
1497 piperazine gaba_receptor ascariasis
1498 clonazepam gaba_receptor epilepsy
1499 clonazepam gaba_receptor seizures
1500 dp-vpa gaba_receptor bipolar_disorder
1501 diagnostic_radiologic_examination gaba_receptor anxiety_disorders
1502 phenobarbital gaba_receptor seizures
1503 date_of_birth nppb hypertensive_disease
1504 chicoric_acid hiv_integrase hiv_infections
1505 acriflavine hiv_integrase hiv_infections
1506 pancreatic_polypeptide ph obesity
1507 cap1-6d cea pancreatic_carcinoma
1508 isotretinoin retinoic_acid_receptor acne_vulgaris
1509 tretinoin retinoic_acid_receptor acne_vulgaris
1510 tretinoin retinoic_acid_receptor acute_promyelocytic_leukemia
1511 latex_fixation_tests retinoic_acid_receptor rosacea
1512 fenretinide retinoic_acid_receptor macular_degeneration
1513 adapalene retinoic_acid_receptor acne_vulgaris
1514 muscle alpha-fetoprotein diabetes,_autoimmune
1515 follicle_stimulating_hormone follicle_stimulating_hormone infertility
1516 morniflumate cyclooxygenase otitis_media
1517 nepafenac cyclooxygenase degenerative_polyarthritis
1518 fenoprofen cyclooxygenase rheumatoid_arthritis
1519 ncx_4016 cyclooxygenase inflammation
1520 ncx_4016 cyclooxygenase diabetes_mellitus,_non-insulin-dependent
1521 meclofenamic_acid cyclooxygenase ankylosing_spondylitis
1522 ncx_1022 cyclooxygenase dermatitis,_atopic
1523 aspirin cyclooxygenase pain
1524 eltenac cyclooxygenase arthritis
1525 oxaprozin cyclooxygenase rheumatoid_arthritis
1526 droxicam cyclooxygenase inflammatory_disorder
1527 zomepirac cyclooxygenase pain
1528 aceclofenac cyclooxygenase inflammatory_disorder
1529 acetaminophen cyclooxygenase pain
1530 lornoxicam cyclooxygenase migraine_disorders
1531 penicillamine hiv-1_tat_protein rheumatoid_arthritis
1532 anti-hiv_therapy hiv-1_tat_protein hiv_infections
1533 azacitidine dna_methyltransferase dysmyelopoietic_syndromes
1534 cycloplatam protein_kinase_c malignant_neoplasms
1535 safingol protein_kinase_c psoriasis
1536 rottlerin protein_kinase_c parkinson_disease
1537 fusidic_acid ef-g bacterial_infections
1538 fotemustine tr malignant_neoplasms
1539 ar177 hiv-1_integrase hiv_infections
1540 motexafin_gadolinium thioredoxin_reductase malignant_neoplasm_of_brain
1541 motexafin_gadolinium thioredoxin_reductase hiv_infections
1542 vitamin_b1 pyruvate_decarboxylase thiamine_deficiency
1543 nitric_oxide guanylate_cyclase malignant_neoplasms
1544 nitric_oxide guanylate_cyclase respiratory_failure
1545 isosorbide_dinitrate guanylate_cyclase angina_pectoris
1546 isosorbide_mononitrate guanylate_cyclase hydrocephalus
1547 isosorbide_mononitrate guanylate_cyclase glaucoma
1548 ncx1000 caspase cardiovascular_diseases
1549 amyotrophic_lateral_sclerosis caspase malignant_neoplasms
1550 entecavir p hbv_infection
1551 ribavirin_amidine imp_dehydrogenase hcv_infection
1552 mizoribine imp_dehydrogenase hyperuricemia
1553 mizoribine imp_dehydrogenase graft_rejection
1554 tiazofurin imp_dehydrogenase malignant_neoplasms
1555 thiabendazole frda helminthiasis
1556 acetohydroxamic_acid urease urinary_tract_infection
1557 semapimod raf-1 diabetes,_autoimmune
1558 enfuvirtide hiv-1_gp41 hiv_infections
1559 galsulfase arylsulfatase_b mucopolysaccharidosis_vi
1560 sinomenine nadph_oxidase arthritis
1561 hexachlorophene glutamate_dehydrogenase bacterial_infections
1562 potassium_measurement interleukin-1 rheumatoid_arthritis
1563 flavopiridol cyclin-dependent_kinase chronic_lymphocytic_leukemia
1564 mannitol mannitol_2-dehydrogenase kidney_failure
1565 mannitol mannitol_2-dehydrogenase bronchiectasis
1566 raxofelast lipid_peroxidation ischemia
1567 adrenoleukodystrophy calcitonin_gene-related_peptide migraine_disorders
1568 linezolid 23s_rrna bacterial_infections
1569 macrolide_antibiotics 23s_rrna bacterial_infections
1570 cgp_35348 gaba_b_receptor epilepsy
1571 zd_7155 angiotensin_ii_receptor hypertensive_disease
1572 pleconaril cp virus_diseases
1573 nitroprusside ip3r hypertensive_disease
1574 ets1_gene histamine_receptor fibromyalgia
1575 phosphonates phospholipase_c leukemia
1576 alemtuzumab cd52_antigen chronic_lymphocytic_leukemia
1577 etidronate_disodium iron osteoporosis
1578 spectinomycin 30s_ribosomal_subunit bacterial_infections
1579 lymecycline 30s_ribosomal_subunit bacterial_infections
1580 netilmicin 30s_ribosomal_subunit bacterial_infections
1581 minocycline 30s_ribosomal_subunit bacterial_infections
1582 tetracycline 16s_rrna bacterial_infections
1583 tigecycline 30s_ribosomal_subunit skin_diseases,_infectious
1584 oxytetracycline 30s_ribosomal_subunit bacterial_infections
1585 streptomycin 30s_ribosomal_subunit bacterial_infections
1586 amikacin 30s_ribosomal_subunit bacterial_infections
1587 kanamycin 30s_ribosomal_subunit bacterial_infections
1588 telbivudine hbv_polymerase hbv_infection
1589 bone_marrow liver_x_receptor atherosclerosis
1590 lenercept tnf_receptor asthma
1591 werner_syndrome ece cardiovascular_diseases
1592 sorbitol fructose constipation
1593 bortezomib proteasome multiple_myeloma
1594 bortezomib proteasome malignant_lymphoma,_lymphocytic,_intermediate_differentiation,_diffuse
1595 glutamic_acid nmda_receptor schizophrenia
1596 glutamic_acid nmda_receptor dyspepsia
1597 memantine nmda_receptor alzheimer's_disease
1598 neramexane nmda_receptor cancer_pain
1599 magnesium_sulfate nmda_receptor acute_onset_pain
1600 edema nmda_receptor pain
1601 d-cycloserine nmda_receptor bacterial_infections
1602 d-cycloserine nmda_receptor obsessive-compulsive_disorder
1603 remacemide nmda_receptor pain
1604 felbamate nmda_receptor epilepsy
1605 cgp_37849 nmda_receptor nervous_system_disorder
1606 cns_5161 nmda_receptor neuropathic_pain
1607 orphenadrine nmda_receptor parkinson_disease
1608 aspartate nmda_receptor alzheimer's_disease
1609 nitrous_oxide nmda_receptor anxiety_disorders
1610 acpc nmda_receptor nervous_system_disorder
1611 anteroventral_thalamic_nucleus nmda_receptor neuropathic_pain
1612 ly_274614 nmda_receptor dementia
1613 dexanabinol nmda_receptor traumatic_brain_injury
1614 2-hydroxyoleic_acid sphingomyelin_synthase hypertensive_disease
1615 ascorbic_acid collagen urinary_tract_infection
1616 ascorbic_acid collagen ascorbic_acid_deficiency
1617 collagenase collagen skin_ulcer
1618 halobetasol_propionate steroid_hormone_receptor inflammatory_disorder
1619 desonide steroid_hormone_receptor dermatitis,_atopic
1620 fluocinonide steroid_hormone_receptor inflammatory_disorder
1621 beclomethasone steroid_hormone_receptor asthma
1622 prednicarbate steroid_hormone_receptor inflammatory_disorder
1623 desoximetasone steroid_hormone_receptor inflammatory_disorder
1624 auranofin steroid_hormone_receptor arthritis
1625 cortisone_acetate steroid_hormone_receptor malignant_neoplasms
1626 antibiotics cell_adhesion_molecule melanoma
1627 castanospermine glucosidase diabetes
1628 cationic_antimicrobial_protein_cap_37 hsp90 diabetes,_autoimmune
1629 geldanamycin hsp90 malignant_neoplasm_of_kidney
1630 nifedipine l-type_calcium_channel angina_pectoris
1631 member l-type_calcium_channel bipolar_disorder
1632 member l-type_calcium_channel dementia
1633 synthetic_peptide neutrophil rhinitis
1634 superoxide_dismutase superoxide_dismutase myocardial_infarction
1635 pegorgotein superoxide_dismutase craniocerebral_trauma
1636 superoxide_dismutase superoxide_dismutase lung_diseases,_interstitial
1637 eperisone voltage-dependent_calcium_channel spasm
1638 org_33628 progesterone contraceptive_methods
1639 z-100 interferon_receptor hiv_infections
1640 vadimezan nuclear_factor_kappa_b solid_tumor
1641 alefacept cd58 pain
1642 rx_77368 thyrotropin_releasing_hormone dementia
1643 draflazine nucleoside_transporter cardiac_arrhythmia
1644 pegaptanib vegfa exudative_age-related_macular_degeneration
1645 erythromycin 50s_ribosomal_subunit bacterial_infections
1646 ranpirnase ribonuclease malignant_neoplasm_of_lung
1647 furazolidone bacterial_dna diarrhea
1648 metronidazole bacterial_dna amebiasis
1649 metronidazole bacterial_dna crohn's_disease
1650 hairy_cell transient_receptor_potential_channel inflammatory_disorder
1651 biopsy plasminogen_activator_inhibitor thromboembolism
1652 argipressin immunoglobulin_e rhinitis
1653 bone_marrow kinase psoriasis
1654 olprinone pde3 heart_failure
1655 inamrinone pde3 congestive_heart_failure
1656 tenilsetam endonuclease alzheimer's_disease
1657 vaccinia_immune_globulin immunoglobulin vaccination
1658 immunoglobulins immunoglobulin bacillus_infection
1659 immunoglobulins,_intravenous immunoglobulin bone_marrow_transplantation
1660 troleandomycin 50s_ribosomal_subunit bacterial_infections
1661 telithromycin 50s_ribosomal_subunit bacterial_infections
1662 clindamycin 50s_ribosomal_subunit acne_vulgaris
1663 josamycin 50s_ribosomal_subunit bacterial_infections
1664 roxithromycin 50s_ribosomal_subunit bacterial_infections
1665 clarithromycin 50s_ribosomal_subunit bacterial_infections
1666 theophylline adenosine_receptor chronic_obstructive_airway_disease
1667 cpx adenosine_receptor cystic_fibrosis
1668 apc_gene loxl2 pancreatic_carcinoma
1669 artesunate sarcoplasmic/endoplasmic_reticulum_calcium_atpase malaria
1670 su_5416 aryl_hydrocarbon_receptor multiple_myeloma
1671 su_5416 aryl_hydrocarbon_receptor hiv_infections
1672 ketobemidone opioid_receptor pain
1673 methadone opioid_receptor drug_withdrawal_syndrome
1674 fyn_gene opioid_receptor pain
1675 propoxyphene opioid_receptor pain
1676 sufentanil opioid_receptor absence_of_pain_sensation
1677 oxytrex opioid_receptor pain
1678 naltrexone opioid_receptor alcoholic_intoxication,_chronic
1679 naltrexone opioid_receptor hiv_infections
1680 dihydrocodeine opioid_receptor cancer_pain
1681 tilidine opioid_receptor pain
1682 monoclonal_antibody_immu-4 carcinoembryonic_antigen malignant_neoplasm_of_breast
1683 sodium_pyruvate reactive_oxygen_species asthma
1684 procysteine reactive_oxygen_species amyotrophic_lateral_sclerosis
1685 nafamostat serine_protease pancreatitis
1686 aprotinin serine_protease hemorrhage
1687 fk_409 soluble_guanylyl_cyclase angina_pectoris
1688 beriplast_p fibrin wound_healing
1689 plasmin fibrin wound_healing
1690 plasmin fibrin obstruction
1691 tachocomb fibrin wound_healing
1692 ep-2104r fibrin cardiovascular_diseases
1693 sulfaphenazole cytochrome_p450_2c9 bacterial_infections
1694 rifabutin dna-dependent_rna_polymerase tuberculosis
1695 rifapentine dna-dependent_rna_polymerase tuberculosis
1696 benzquinamide p-glycoprotein nausea
1697 benzquinamide p-glycoprotein vomiting
1698 valspodar p-glycoprotein leukemia,_myelocytic,_acute
1699 etilefrine adrenergic_receptor cardiovascular_diseases
1700 glutathione enzyme hiv_infections
1701 palivizumab f respiratory_syncytial_virus_infections
1702 chloroquine darc malaria
1703 olsalazine oxidoreductase ulcerative_colitis
1704 gclc_protein,_human galectin kidney_failure,_chronic
1705 oregovomab ca125 ovarian_carcinoma
1706 dipyrone cyclooxygenase-3 pain
1707 phenacetin cyclooxygenase-3 absence_of_pain_sensation
1708 exjade iron iron_overload
1709 prolastin protease alpha_1-antitrypsin_deficiency
1710 ferroquine heme malaria
1711 malonic_acid serine_racemase epilepsy
1712 malonic_acid serine_racemase neuropathic_pain
1713 malonic_acid serine_racemase drug_dependence
1714 malonic_acid serine_racemase schizophrenia
