# Supplementary material for: Relation path feature embedding based convolutional neural network method for drug discovery
Source: BMC Med Inform Decis Mak. 2019 Apr 9;19(Suppl 2):59. doi: 10.1186/s12911-019-0764-5 (PMC6454669; doi:10.1186/s12911-019-0764-5)
Supplement: Supplementary file 2 — The gold standard drug-disease cases extracted from TTD. There are 300 drug-disease case are selected from TTD as gold standard test data for drug rediscovery. (TXT 11 kb) [file 12911_2019_764_MOESM2_ESM.txt]

1 herpes_simplex_infections docosanol
2 salmonella_infection typherix
3 malignant_neoplasm_of_breast goserelin
4 malignant_neoplasm_of_prostate goserelin
5 migraine_disorders bf-1
6 cluster_headache bf-1
7 hiv_infections uc_781
8 hypersensitivity d-43787
9 inflammatory_bowel_diseases ims
10 bacterial_infections triclosan
11 sleeplessness pipamperone
12 hodgkin_disease microscopy,_atomic_force
13 malignant_neoplasms lysine
14 multiple_myeloma melphalan
15 fabry_disease agalsidase_beta
16 rotavirus_infections rotavirus_vaccine
17 nervous_system_disorder erythritol
18 leukemia ormaplatin
19 albers-schonberg_disease apomine
20 malignant_neoplasms emdogain
21 malignant_neoplasms carmofur
22 pneumonia clinafloxacin
23 major_depressive_disorder antidepressant
24 gastrointestinal_diseases indocyanine_green
25 malignant_neoplasms lp-261
26 malignant_neoplasms apc_gene
27 coughing cp1
28 diabetes,_autoimmune sfc
29 hypertensive_disease triamterene
30 edema triamterene
31 congestive_heart_failure triamterene
32 histoplasma_infection histoplasmin
33 dermatitis,_atopic anapsos
34 toxic_effect edetate_calcium_disodium
35 hypotension nox-100
36 somatotropin_deficiency growth_hormone
37 trypanosomiasis fexinidazole
38 schizophrenia bromperidol
39 hiv_infections gs-8374
40 malignant_neoplasms 2-deoxy-d-glucose
41 malignant_neoplasms enocitabine
42 yellow_fever_virus_infection yellow_fever_vaccine
43 bacillus_infection alpha_1_antitrypsin
44 thromboembolism dextran
45 deep_vein_thrombosis desirudin
46 vibrio_cholerae_infection cholera_vaccine
47 pain phenazopyridine
48 bacterial_infections pulvomycin
49 virus_diseases t-cell_receptors
50 malignant_neoplasm_of_breast thiotepa
51 mycoses caspofungin
52 hiv_infections bone_marrow
53 acidosis sodium_lactate
54 malignant_neoplasms yp
55 mycoses terbinafine
56 ulcer ecabet_sodium
57 xerophthalmia ecabet_sodium
58 leukemia bendamustine_hydrochloride
59 male_contraception male_contraceptive
60 premenstrual_syndrome ulcerative_colitis
61 bone_diseases neridronate
62 cardiovascular_diseases ecfcs
63 glioblastoma bone_morphogenetic_protein-4
64 otitis_media pneumovax_23
65 virus_diseases antiviral_agents
66 cystic_fibrosis brevenal
67 substance_dependence chromium
68 short_bowel_syndrome l-glutamine
69 malignant_neoplasms cell_therapies
70 metabolic_diseases ins-1
71 depressive_disorder cyclobenzaprine
72 malignant_neoplasms synthetic_peptide
73 orthomyxoviridae influenza_vaccine
74 alopecia p45
75 cerebrovascular_disorders mesoglycan
76 spasm tizanidine
77 pain tizanidine
78 hiv_infections hiv_integrase_inhibitors
79 angina_pectoris amyl_nitrite
80 cardiovascular_diseases la-419
81 bacillus_infection nisin
82 age_related_macular_degeneration eculizumab
83 solid_tumor hrgp
84 hemophilia_a factor_viii
85 cardiovascular_diseases tagatose
86 hypertensive_disease lassbio-294
87 hiv_infections male_population_group
88 schizophrenia cannabinoids
89 malignant_neoplasm_of_stomach bbr_3438
90 tularemia tularemia_vaccine
91 malaria antimalarials
92 dyspepsia simethicone
93 hiv_infections zidovudine
94 diarrhea lamivudine_+_zidovudine
95 hiv_infections lamivudine_+_zidovudine
96 alzheimer's_disease ulcerative_colitis
97 nervous_system_disorder granulocyte-macrophage_colony-stimulating_factor
98 hypercholesterolemia colesevelam
99 pulmonary_arterial_hypertension terguride
100 macular_degeneration rpe
101 immune_system_diseases actarit
102 constipation dehydrocholic_acid
103 hypogonadism testosterone_undecanoate
104 malignant_neoplasms dibenzoylmethane
105 solid_tumor antibodies,_anti-idiotypic
106 hbv_infection twinrix
107 macular_degeneration anecortave_acetate
108 malignant_neoplasm_of_endometrium udpglucose_4-epimerase_deficiency_disease
109 cognition_disorders mthf
110 mycoses amphotericin_b
111 malignant_neoplasm_of_prostate prostvac-vf
112 malignant_neoplasm_of_brain alanosine
113 conjunctivitis natamycin
114 atrial_fibrillation ajmaline
115 dermatitis bufexamac
116 cataract chondroitin
117 hcv_infection interferon_alpha,_human
118 nutritional_deficiency invert_sugar
119 rotavirus_infections rotateq
120 hirsutism epristeride
121 malaria artelinic_acid
122 hypersensitivity allergy_immunotherapy_tablet
123 urinary_tract_infection methenamine
124 heart_diseases atpase
125 deep_vein_thrombosis dermatan_sulfate
126 cicatrix registered_nurse
127 pneumococcal_infections pneumococcal_vaccine
128 cardiovascular_diseases levovist
129 alcohol_use_disorder chloral_hydrate
130 hiv_infections apd
131 solid_tumor fludarabine_phosphate
132 cardiac_arrhythmia digoxin
133 heart_failure digoxin
134 rheumatoid_arthritis tie-1
135 bacterial_infections s-3578
136 bacterial_infections eremomycin
137 bacterial_infections levofloxacin
138 malignant_neoplasms ifosfamide
139 cardiovascular_diseases vitamin_e
140 thyrotoxicosis potassium_iodide
141 glaucoma ot-440
142 cns_disorder metrizamide
143 neonatal_respiratory_distress beractant
144 cardiovascular_diseases kt-1
145 parasitic_diseases diloxanide
146 tuberculosis cycloserine
147 dementia cycloserine
148 respiratory_failure oxygent
149 epilepsy stiripentol
150 alopecia diphencyprone
151 kidney_diseases icodextrin
152 rheumatoid_arthritis sulfasalazine
153 glaucoma uk_14,304
154 solid_tumor botulinum_toxin
155 bacterial_infections cefteram_pivoxil
156 epilepsy congestive_heart_failure
157 bronchitis fudosteine
158 glioblastoma dendritic_cell_vaccine
159 respiratory_tract_infections gatifloxacin
160 bronchitis ambroxol
161 cns_disorder gadodiamide
162 bacterial_infections povidone-iodine
163 constipation phenolphthalein
164 hbv_infection hemoglobin
165 hemorrhage protamine
166 syphilis zithromax
167 alzheimer's_disease gt_1061
168 bacterial_infections ciprofloxacin_hydrochloride
169 hiv_infections nrti
170 degenerative_polyarthritis isoxicam
171 malignant_neoplasms chromomycin_a3
172 malignant_neoplasms deslorelin
173 malignant_neoplasms doxifluridine
174 mucopolysaccharidoses laronidase
175 acute_lung_injury calfactant
176 respiratory_distress_syndrome,_newborn calfactant
177 hyperphosphatemia sevelamer_hydrochloride
178 osteoporosis sodium_fluoride
179 bacterial_infections ramoplanin
180 bacterial_infections ofloxacin
181 helminthiasis pyrantel
182 arteriosclerosis potassium_measurement
183 bacterial_infections pher-o2
184 neurodegenerative_disorders ppls
185 blood_transfusion hextend
186 arthritis sodium_succinate
187 bacterial_infections d2a21
188 malignant_neoplasms tr-2
189 malignant_neoplasms trabectedin
190 solid_tumor ap5280
191 hypertensive_disease clonidine
192 malignant_neoplasm_of_prostate estramustine
193 malignant_neoplasms titanocene_dichloride
194 malaria malaria_vaccine
195 malignant_neoplasms gemcitabine
196 malignant_neoplasms pacis
197 psoriasis il-8
198 congestive_heart_failure carperitide
199 intermittent_claudication cilostazol
200 alkalosis hydrochloric_acid
201 hiv_infections nnrti
202 melanoma qs-21
203 bacterial_infections trovafloxacin
204 diabetes_mellitus,_insulin-dependent lisofylline
205 calcium_metabolism elcatonin
206 hemochromatosis hepcidin
207 psoriasis coal_tar
208 pneumonia sp-d
209 acidosis tromethamine
210 malignant_neoplasms perfosfamide
211 cytomegalovirus_infections cidofovir
212 small_cell_carcinoma_of_lung amrubicin
213 kidney_failure,_chronic ferric_citrate
214 dermatitis,_atopic cis-urocanic_acid
215 neutropenia srg
216 acne_vulgaris benzoyl_peroxide
217 secondary_malignant_neoplasm_of_bone mast-cell_sarcoma
218 irritable_bowel_syndrome cisplatin
219 cervical_intraepithelial_neoplasia human_papilloma_virus_vaccine
220 degenerative_polyarthritis cyclodextrin
221 malignant_neoplasms buserelin_acetate
222 bacterial_infections gentian_violet
223 restenosis bo-653
224 hematopoiesis nartograstim
225 tuberculosis ruti
226 hyperlipidemia sch_48461
227 bacterial_infections rifaximin
228 nutritional_deficiency fat_emulsion
229 malaria thiolactomycin
230 glaucoma bevacizumab
231 malignant_neoplasms diaziquone
232 pain cytidine_triphosphate
233 bacterial_infections iclaprim
234 edema azosemide
235 irritable_bowel_syndrome renzapride
236 malignant_neoplasms imm-101
237 melanoma gmk
238 inflammatory_disorder bone_marrow
239 virus_diseases valacyclovir
240 asthma symbicort
241 chronic_obstructive_airway_disease symbicort
242 acne_vulgaris riboflavin
243 diabetes,_autoimmune anti-cd3_monoclonal_antibody
244 erythema selenium_sulfide
245 malignant_neoplasms elemene
246 measles mmr
247 mumps mmr
248 hbv_infection hepatitis_b_immune_globulin
249 malignant_neoplasm_of_breast sf-1
250 trypanosomiasis benznidazole
251 tuberculosis malate_synthase
252 urinary_tract_infection pidotimod
253 melanoma treosulfan
254 malaria pepstatin
255 bacterial_infections dalfopristin
256 pain nefopam
257 virus_diseases ganciclovir
258 inflammatory_disorder saratin
259 astrocytoma nimotuzumab
260 glioma nimotuzumab
261 calcium_metabolism maxacalcitol
262 solid_tumor tallimustine
263 hiv_infections non-nucleoside_reverse_transcriptase_inhibitors
264 hcv_infection hepatitis_c_virus
265 common_cold zinc_chloride
266 osteoporosis follistatin
267 inflammatory_disorder norisoboldine
268 graft-vs-host_disease muromonab-cd3
269 malignant_neoplasm_of_breast 99mtc-tetrofosmin
270 fabry_disease agalsidase_alfa
271 pain ethyl_chloride
272 malignant_neoplasms chml
273 hiv_infections hiv_vaccines
274 diabetic_nephropathy dimesna
275 leukemia,_myelocytic,_acute fipamezole
276 bacterial_infections fgfr3_gene
277 herpes_simplex_infections valacyclovir_hydrochloride
278 bacterial_infections virginiamycin
279 malignant_neoplasm_of_breast alovudine
280 malignant_neoplasms rna_synthesis_inhibitors
281 psychotic_disorders nuclear_pore_complex
282 pediculus_humanus_humanus benzyl_alcohol
283 muscle_relaxants decamethonium
284 alcohol_use_disorder melperone
285 migraine_disorders dotarizine
286 orthomyxoviridae fluvirin
287 hcv_infection apc_gene
288 malignant_neoplasms rr-1
289 dementia cyclandelate
290 hcv_infection abt-384
291 ulcer plaunotol
292 solid_tumor abt-100
293 chronic_obstructive_airway_disease tolafentrine
294 malignant_neoplasms tolonium_chloride
295 osteoporosis diphyllin
296 herpes_simplex_infections bay_57-1293
297 amoebiasis iodoquinol
298 stomach_cancer antacids
299 osteoporosis trk-530
300 ulcer sofalcone
